# Supplementary material for: Improved VSV-Ebola-GP booster vaccination approach promotes antibody affinity maturation and durable anti-Ebola immunity in humans
Source: Nat Immunol. 2026 Mar 19;27(5):1053–65. doi: 10.1038/s41590-026-02459-w (PMC13132720; doi:10.1038/s41590-026-02459-w)
Supplement: Supplementary file 2 — All source data. [file 41590_2026_2459_MOESM2_ESM.xlsx]

## Sheet: Figure 1
1B
Sample	M0	M1	M3	M6	M12	M18	M19	M24	M30	M36
22	10	507				52	6486			2858
48	10	914				630	1896			675
71	10	344				592	6058			2667
97	10	1091				197	5270			814
113	334	2267				758	1419			628
121	10	300				189	2881			1814
154	10	303				138	22300
170	10	116				60	5229			2110
196	10	1819				256	83373
26	10	137				380	5776			5132
125	10	175				708	2436			711
216	10	143				620	4185			759
27	10	157				88	3584			2060
50	10	258				153	45369			23410
100	10	475					2303
1C
Sample	M0	M1	M3	M6	M12	M18	M19	M24	M30	M36
14	10	108				412	201			218
55	10	398				245	189			125
89	10	864				1087	978			605
105	10	120				72	58			43
162	10	235				674	431			468
204	10	4662				276	313			475
18	10	507				1012	731			571
59	10	262				170	160			160
75	10	183				365	375
158	10	121				81	162			114
224	10	181				769	880			554
240	10	403				225	134			150
19	10	333								799
43	10	613				163	192			175
68	10	322				134	262			250
84	10	186				292	332			905
1D
		Frequencies of EBOV-GP+ B cells at each timepoint for all participants by group
	Timepoint	Prime-Boost												No Boost
	M0	0.00775	0.010681	0.002267	0.005873	0.003101	1e-06	0.002778	0.009793	0.006076	0.001212	0.001178	0.00294	0.002739	0.001522	1e-06	0.003238		0.004992		0.003515	0.007725	0.003327	0.022845	1e-06	0.014759	0.007167	0.011288	0.002225
	M1	0.081858	0.406417	0.020922	0.224724	0.329345	0.038748	0.616527	0.177098	0.097627		0.090937	0.104275	0.042657	0.008013	0.056805	0.091457	0.156822	0.290972	0.482195	0.061172	0.593229	0.056574	0.322011	0.063804	0.219968			0.100256
	M6	0.027178	0.335717	0.006904	0.050752	0.107834	0.083069	0.062966	0.147133		0.017001	0.029394		0.027605	0.000682	0.175636	0.033932	0.184273	0.138308	0.102764	0.013082	0.241572			0.017602				0.123127
	M18	0.01011	0.090815	0.0034	0.032703	0.036918	0.031446	0.024734	0.024902	0.019187	0.00937	0.012042	0.023097	0.019339	0.001818	0.055997	0.018839	0.135775	0.035559	0.020168	0.01602	0.058857							0.098547
	M19	0.052611	0.08728	0.034334	0.060793	0.185152	0.030404	0.500237	0.082132	0.327169	0.107688	0.083637	0.14913	0.019957	0.003175	0.059193	0.013814	0.105782	0.049477	0.015689	0.022403	0.079025					0.076138	0.132455	0.091753
	M24	0.013535	0.036249	0.005687	0.026003	0.04159	0.024869	0.097085	0.028285		0.017289	0.028313	0.040671	0.009282	0.0138	0.034852	0.009599	0.086927	0.011181	0.014081	0.052596								0.055735
	M36	0.012947	0.03463	0.004597	0.013732	0.045384	0.017819	0.038016	0.025038	0.016982	0.014148	0.014399	0.027721	0.022065	0.002087	0.019874	0.006141	0.061304	0.013118	0.004937	0.025012	0.020863	0.008779	0.019804	0.01079	0.046845	0.033608	0.057608	0.039163
