# Supplementary material for: Improved VSV-Ebola-GP booster vaccination approach promotes antibody affinity maturation and durable anti-Ebola immunity in humans
Source: Nat Immunol. 2026 Mar 19;27(5):1053–65. doi: 10.1038/s41590-026-02459-w (PMC13132720; doi:10.1038/s41590-026-02459-w)
Supplement: Supplementary file 3 — All source data. [file 41590_2026_2459_MOESM3_ESM.xlsx]

## Sheet: Figure 3
3A
Sample	M0	M1	M3	M6	M12	M18	M19	M24	M30	M36
22	0.72	362.858	98.9925	48.9101	14.9224	9.51169	934.173	535.991	371.83	347.036
48	1.06	426.646	262.055	140.724	85.8016	50.8672	136.327	136.89	119.656	103.79
71	0.62	19.5898		15.6382	10.6508	3.09122	110.865	73.0648	41.5815
97	0.61	250.354	128.756	32.4255	15.7192	7.7234	196.107	147.44	97.2436	61.7067
113	1.54	84.9257		46.5023	33.3766	15.5464	76.0124	67.8425	52.1536	33.3783
121	0.27	95.5449		32.6276	12.0983	5.75047	76.8314	55.0146	43.1475	37.0201
154	0.53	32.7135		6.75725	3.92621	1.85322	797.202	416.95	257.94
170	0.79	216.626	78.9161	33.3185	12.2456	6.17081	178.92	127.77	85.91	64.91
196	0.96	512.313	162.343	62.8825	26.773	11.6561	539.32	236.65
26	0.63	55.7285		22.2045	10.0135	5.13436	284.055			61.6037
125	0.58	234.742	113.086	53.0859	28.6394	15.2116	143.202	101.047	67.256	39.6036
216	0.73	108.877	48.1235	18.8093	5.1852	4.76426	153.671	112.263	82.0288	61.0531
27	0.11	94.5346		45.9556	4.34644	2.33975	554.876	251.153	150.052	110.397
50	0.13	72.7766		28.2966	4.28057	1.88574	1509.31		316.973
100	0.14	275.119	144.395	47.1949	9.10727	5.5478			219.952	90.5839
3B
Sample	M0	M1	M3	M6	M12	M18	M19	M24	M30	M36
14	0.545	34.0806	13.8913	7.48751	2.5562	7.00223	6.51301	4.72041	1.01808	2.56872
55	0.448	60.7293	34.0002	14.4109	8.30745	4.6523	4.23192	2.43331	1.728	0.92529
89	0.38	141.523	99.6184	42.0909	21.3486	19.6057	73.4672	36.0631	27.0047	19.8949
105	0.49	123.417		26.3313	14.977	8.70283	4.99541	2.12753	1.90328	1.3684
147	0.94	46.5719		25.0974	16.007	10.9034	8.94337	2.6588	2.17593	1.91544
162	0.81	126.383		49.4412	22.9704	15.1307	14.2404	6.79898	3.00557	1.11392
204	0.71	377.618		58.4807	10.1782	5.02896	3.35132	3.91		2.79
18	0.84	177.685	56.8706	19.2494	4.87296	2.1582	2.13193	1.25581	1.52569	1.54085
34	2.94	316.018		61.731	27.1374	11.9752	10.6001	6.96636	4.23582	2.00914
59	0.73	178.013		35.4018	18.4308	11.4462	13.5579	11.8493	14.6107	10.3963
75	0.74	326.562		210.733	143.061	101.388	96.9691
91	0.67	182.238	73.8364	28.1134	10.0397	5.69126	4.99255	2.53943	1.78667	1.013
141	0.61	402.756	129.704	40.1114	10.0936	8.70974	8.31243	6.82852	5.50805	4.04208
158	0.19	165.691	82.4201	43.9234	20.3938	9.63276	7.80512		4.39628	2.05887
166	0.27	379.672	51.8963	22.9373	7.78321	5.32552	4.49716	3.25271	1.17511	1.62384
180	16.48	296.039	144.881	95.103	57.21	21.1081	17.8234	12.2833	8.35387	6.38798
224	0.69	65.6738	25.6886	10.0737	5.23306	4.06021	3.60486	2.39887	2.14816	1.15082
240	0.52	211.731	34.916	10.6547	5.66569	3.19719	2.85486	2.23798	1.65012	1.64825
19	0.59	129.588		20.0594	9.25015	6.35135	5.81791	4.91028	2.2736	1.64784
35	0.13	56.8116		14.2741	8.26251	5.27943	5.28827		2.11127	1.96935
43	0.19	90.3957		32.0836	13.1087	8.98104	7.89155	2.24665	1.56693	1.44166
68	0.11	118.07		26.0508	6.18022	3.24502	3.17634		1.15382	1.03017
84	0.25	117.686	68.654	30.6277	15.0261	7.21572	6.13615			1.83991
92	0.09	118.069	46.2901	22.7358	5.57981	3.42438	3.09526		1.25551	1.57774
3C
Sample	M0	M1	M3	M6	M12	M18	M19	M24	M30	M36
22	0.143	217.853	71.6096	31.9258	19.6368	5.45039	704.572	377.003	241.884	198.099
48	0.271	230.81	127.625	84.3105	59.2518	28.461	164.113	159.415	90.1051	81.8894
71	0.12	10.6202		8.47869	3.22993	2.20533	74.8655	46.5092	26.0952
97	0.41	316.161	101.166	55.4993	19.694	8.87151	197.277	151.456	85.1414	48.93
113	0.13	45.25		23.356	18.4243	6.68031	33.2492	31.9984	27.0656	29.1835
121	0.14	94.0828		38.7679	24.825	15.7046	61.52	50.8949	30.835	23.977
154	0.17	43.9006		26.2881	21.7354	13.0936	1179.87	523.441	313.647
170	1	181.353	122.638	66.2884	40.2844	25.2378	173.368	133.052	79.4775	60.8557
196	1	686.664	110.652	45.9229	27.6091	16.3761	878.639	414.125
26	1	40.6457		28.3307	27.4761	32.2957	262.144			53.0298
125	1	109.45	68.4444	32.3959	19.1528	16.1332	163.966	78.7108	56.842	36.9592
216	1	127.892	53.7953	21.5934	7.74023	2.13863	142.803	102.796	74.3789	51.8655
27	1	77.1954		29.0085	18.5064	24.1085	562.594	281.011	153.792	104.436
50	1	42.9145		21.0147	4.13679	2.86618	1495.87		299.725
100	1	218.256	60.9652	21.0735	8.44877	3.28602			222.176	105.825
3D
Sample	M0	M1	M3	M6	M12	M18	M19	M24	M30	M36
14	0.29	26.8981	9.82392	2.09792	7.23972	28.2248	11.8614	7.87216	5.61183	5.82838
55	0.214	57.432	21.9247	10.1066	10.2885	7.07273	5.39145	4.16359	4.89677	3.90178
89	0.19	474.845	222.943	104.646	60.0447	48.6431	37.6124	30.4582	24.1851	14.5674
105	0.11	35.2184		22.2988	14.0909	4.31543	3.88555	3.27384	2.69284	3.49817
147	0.21	101.337		79.609	49.1327	38.8214	11.8975	6.24394	3.15046	2.89165
162	0.32	92.6381		53.9445	35.3045	3.37209	3.30947	2.43553	1.22902	1.15233
204	1	284.244		97.9728	45.8118	6.4399	4.15422	2.23		1.11
18	1	195.633	48.2097	34.2429	6.66593	4.98988	3.47866	2.06609	2.28468	2.23555
34	1	343.088		92.7822	33.441	20.0437	13.4086	5.40259	3.79858	2.94981
59	1	214.98		52.323	30.327	21.8188	20.6217	13.8051	10.0616	8.49825
75	1	245.51		200.334	145.679	112.468	112.54
91	1	98.1346	78.6789	38.7387	15.6747	8.16348	2.73876	1.71319	1.01163	1.65017
141	1	430.32	114.927	53.6343	36.1668	23.4776	16.8173	7.62952	4.54207	3.29372
158	1	258.789	61.2391	39.7605	11.2707	6.48933	5.91888		2.4123	1.76733
166	1	232.538	46.7539	10.728	4.68045	2.60798	2.73663	2.80175	1.44425	1.5879
180	1	255.071	71.8969	48.1507	32.5966	5.48717	2.54713	1.32309	1.53734	1.43214
224	1	45.6119	21.431	5.28083	3.03915	1.34252	1.82453	1.68152	1.28587	1.02521
240	1	173.789	57.5507	20.6532	7.50133	2.56342	1.02343	1.0296	1.29046	1.22913
19	1	141.626		20.2867	16.5309	10.425	8.30606	4.09748	2.34225	1.45395
35	1	36.7482		11.2946	5.41017	3.44688	2.97931		2.58458	1.80243
43	1	77.1954		33.9783	14.6142	8.67538	7.14161	2.60756	1.73854	1.11589
68	1	83.5372		17.8827	8.76749	4.57871	3.88009		1.26326	1.17092
84	1	102.97	50.2944	28.9954	17.8854	4.21632	3.41			1.31
92	1	64.4592	15.4291	4.20774	1.38435	1.95234	1.89874		1.42445	1.84645
3e
		IgA	IgG	IgM
M1	No Boost	10.3736	12.586	77.0403
	Prime Boost	8.75328	11.665	79.5817
M6	No Boost	11.8335	17.0848	71.0817
	Prime Boost	10.9611	16.6871	72.3518
M12	No Boost	12.2778	25.3408	62.3814
	Prime Boost	10.55	23.2625	66.1876
M18	No Boost	10.7556	38.29	50.9543
	Prime Boost	11.7155	33.3209	54.9636
M19	No Boost	12.1198	38.9318	48.9483
	Prime Boost	8.0245	84.4931	7.48242
M24	No Boost	11.9218	48.0825	39.9957
	Prime Boost	7.64481	84.2348	8.12036
M30	No Boost	11.2276	62.6814	26.091
	Prime Boost	7.82882	84.0325	8.13864
M36	No Boost	10.8892	69.6211	19.4897
	Prime Boost	6.74631	86.4375	6.81622
3f
		EBOV-GP Response
Group	Participant	Antibodies	B cells
Prime-Boost	101-0002-2	10.6177	0.081858
	101-0004-8	10.3053	0.406417
	101-0007-1	9.26493	0.020922
	101-0009-7	10.9976	0.224724
	101-0012-1	10.0556	0.329345
	101-0028-7	9.02142	0.038748
	101-0052-7	14.3737	0.616527
	101-0056-8	11.4654	0.177098
	101-0061-8	10.9476	0.097627
	101-0072-5	12.7408	0.090937
	101-0074-1	8.88908	0.104275
No Boost	101-0001-4	8.78496	0.042657
	101-0005-5	8.5724	0.008013
	101-0008-9	12.6685	0.056805
	101-0010-5	8.12794	0.091457
	101-0016-2	10.7875	0.156822
	101-0020-4	13.2595	0.290972
	101-0027-9	9.68155	0.482195
	101-0037-8	10.2555	0.061172
	101-0040-2	11.8505	0.593229
	101-0050-1	14.2085	0.056574
	101-0051-9	12.21	0.322011
	101-0058-4	9.93412	0.063804
	101-0060-0	11.2388	0.219968
	101-0073-3	11.7678	0.100256
3g
		EBOV-GP Response
Group	Participant	Antibodies	B cells
Prime-Boost	101-0002-2	14.4432	0.013
	101-0004-8	11.6145	0.035
	101-0007-1	12.8569	0.005
	101-0009-7	12.1082	0.014
	101-0012-1	11.9645	0.045
	101-0028-7	12.5922	0.018
	101-0052-7	14.1174	0.038
	101-0056-8	12.2688	0.025
	101-0061-8	12.9572	0.017
	101-0068-3	15.0742	0.014
	101-0072-5	15.2888	0.014
	101-0074-1	11.605	0.028
No Boost	101-0001-4	8.94087	0.022
	101-0005-5	8.93873	0.002
	101-0008-9	12.2688	0.02
	101-0010-5	8.71057	0.006
	101-0016-2	11.2265	0.061
	101-0020-4	10.1727	0.013
	101-0027-9	9.96739	0.005
	101-0037-8	11.1087	0.025
	101-0040-2	9.46783	0.021
	101-0050-1	12.0227	0.009
	101-0051-9	8.49185	0.02
	101-0058-4	10.8401	0.011
	101-0060-0	10.6865	0.047
	101-0062-6	11.3296	0.034
	101-0063-4	11.9771	0.058
	101-0073-3	12.0098	0.039
