# Supplementary material for: Improved VSV-Ebola-GP booster vaccination approach promotes antibody affinity maturation and durable anti-Ebola immunity in humans
Source: Nat Immunol. 2026 Mar 19;27(5):1053–65. doi: 10.1038/s41590-026-02459-w (PMC13132720; doi:10.1038/s41590-026-02459-w)
Supplement: Supplementary file 4 — All source data. [file 41590_2026_2459_MOESM4_ESM.xlsx]

## Sheet: Figure 4
Figure 4a
Frequencies of EBOV-GP+ B within clusters by isotype
C1_IgM/D
Timepoint	Prime-Boost												No Boost
M0	0	0	0	0	0	0	0	0	0	0	0	0	0	0	0	0	0	0	0.000850405	0	0.01523	0	0.00193114	0	0	0.00358333	0	0
M1	0.0204645	0.131488	0.0064376	0.03298	0.0437737	0.00430533	0.069202	0.0166681	0.00827349		0.0174599	0.0148965	0.00853133	0.00228951	0.00811504	0.0116754	0.041118	0.0580896	0.0626853	0.00610115	0.0217902	0.00601691	0.0721051	0.00245402	0.0270596			0.00994903
M6	0.00407675	0.0179391	0	0.0128571	0.00781409	0	0.000939797	0.00490443		0.0021251	0		0.00306725	0	0.00572727	0.00141383	0.00781765	0.0245385	0.00285456	0		0	0.0172551	0.00176019				0.00265741
M18	0	0	0	0.00105493	0.00217165	0	0.000951321	0	0	0	0	0	0.000920895	0	0	0	0	0.00469644	0.00118634			0	0.0053506					0.000644097
M19	0.00478286	0	0	0.00472836	0.00677384	0	0.00617576	0	0	0.00533988	0.00127689	0.00573575	0	0	0	0	0.00302234	0.00353407	0			0	0			0	0	0
M24	0.00246096	0.0051784	0	0.000702795	0	0.00310858	0	0		0	0	0	0.000773485	0	0	0	0.00228754	0.00279525	0			0						0
M36	0	0.00203707	0	0.00196177	0.00181538	0	0.00158401	0	0.00424556	0.00088422	0	0	0	0	0	0	0.000928841	0.00163969	0	0	0	0	0.00417258	0	0.00173498	0.00140034	0.0084304	0.000815887
C3_IgM/D
Timepoint	Prime-Boost												No Boost
M0	0.00258325	0	0	0.0029363	0	0	0	0	0	0.00121228	0	0	0	0	0	0	0.000999161	0.00249605	0	0	0	0	0	0	0	0	0	0.00111274
M1	0	0.0119534	0.0016094	0.00460186	0.00833785	0	0.0125822	0.00625052	0.0016547		0.00363747	0	0	0	0.00649203	0	0.0028687	0.00366331	0.0096439	0.0033279	0.00484226	0.00200564	0.0229425	0	0.0104747			0.00153062
M6	0	0.0230645	0	0.00338345	0.00312563	0	0.00469898	0.00245221		0.00106255	0.00172909		0	0	0.00572727	0	0.00446723	0.00892309	0.00380608	0		0	0.0107845	0.00176019				0.000885802
M18	0	0.00252264	0.000680041	0.00738451	0.00217165	0	0.000951321	0	0	0.00374795	0.00190131	0	0.00276269	0	0	0.00134566	0.00885487	0.00067092	0.00118634			0.00100123	0.0026753					0.00128819
M19	0.00478286	0	0	0.00945671	0.0045159	0.00233874	0.00308788	0	0	0.000889981	0.00191534	0.00286788	0.00498927	0.000453509	0	0.0019734	0.0045335	0	0.00470662			0.000933471	0.0169338			0	0	0.00267892
M24	0.00123048	0	0	0.00140559	0.00231054	0	0.00606784	0.00353557		0	0	0	0.00154697	0	0	0	0.00457509	0	0.00134109			0.00420769						0.00318484
M36	0	0	0	0	0.00181538	0.0011879	0.00158401	0	0	0	0.00179989	0	0	0	0.00180668	0	0.00371537	0.00163969	0	0.000975429	0.00495105	0.00341076	0.00417258	0.0015415	0.0095424	0.00280069	0.00140507	0
C4_IgM/D
Timepoint	Prime-Boost												No Boost
M0	0	0	0	0	0	0	0	0	0	0	0	0	0	0	0	0	0	0	0	0	0	0	0	0	0.00368976	0.00358333	0	0
M1	0.0409291	0.0525951	0	0.0859014	0.0500271	0.00861067	0.138404	0.0187516	0.00661879		0.0283723	0.0276649	0.0063985	0.000572377	0.00973805	0.0233508	0.0392056	0.0863495	0.171179	0.00942904	0.0944241	0.00902536	0.232703	0.0147241	0.0672125			0.0329083
M6	0.00135892	0	0.0009863	0.00473683	0	0	0	0.00367832		0	0.00172909		0	0	0	0.00424148	0.00335042	0.0133846	0.0104667	0		0	0.0172551	0.00176019				0.000885802
M18	0	0	0	0	0.00217165	0	0.000951321	0	0	0.000936988	0	0	0	0	0	0	0	0.00268368	0.00118634			0	0.0026753					0
M19	0	0	0.00143059	0	0.00225795	0	0.0154394	0.00264943	0.0142248	0.00355992	0.00255379	0	0	0	0	0	0	0.00353407	0.00156887			0.000933471	0			0	0	0.00066973
M24	0	0	0	0.000702795	0	0	0.00606784	0		0	0	0	0	0	0	0	0	0	0			0						0
M36	0	0	0	0.000980883	0	0	0	0	0	0	0	0.00231011	0.00827449	0	0	0	0	0	0	0	0.00123776	0	0.00417258	0	0	0.00140034	0.00702533	0.000815887
C5_IgM/D
Timepoint	Prime-Boost												No Boost
M0	0	0	0	0	0	0	0	0	0	0	0	0	0	0	0	0	0	0	0	0	0	0	0	0	0	0	0	0
M1	0	0.0119534	0	0.0115047	0.00833785	0.00430533	0.00943663	0	0		0.00218248	0.0063842	0	0	0	0	0.0057374	0.00209332	0.0120549	0.0033279	0.0314747	0.00200564	0.00655501	0.00245402	0.00698312			0.00153062
M6	0	0	0	0	0	0	0	0		0	0		0	0	0	0	0	0	0	0		0	0	0				0
M18	0	0	0	0	0	0	0	0	0	0	0	0	0	0	0	0	0	0	0			0	0					0
M19	0	0	0	0	0	0	0	0	0	0	0	0	0	0	0	0	0.00151117	0	0			0	0			0	0	0
M24	0	0	0	0	0	0	0.00606784	0		0	0	0	0	0	0	0	0	0	0			0						0
M36	0	0	0	0	0	0	0	0	0	0	0	0	0	0	0	0	0	0	0	0	0	0	0	0	0	0	0	0
C9_IgM/D
Timepoint	Prime-Boost												No Boost
M0	0	0	0	0	0	0	0	0	0	0	0	0	0	0	0	0	0	0	0	0	0	0	0	0	0	0	0	0
M1	0	0.0167348	0	0.00536884	0.0145912	0	0.0110094	0.00625052	0.0016547		0.00145499	0	0.00426567	0	0.00162301	0.0019459	0.00191247	0.00575663	0.0241097	0.00055465	0	0	0.00983252	0	0.00087289			0.00076531
M6	0	0.00256272	0.0009863	0	0.00625127	0	0.000939797	0.00122611		0	0		0.00153362	0	0	0	0.00223361	0.00111539	0.0047576	0.00172225		0	0.019412	0				0
M18	0	0	0	0.00105493	0	0	0	0	0	0	0	0	0	0	0	0.00134566	0	0.00067092	0.00237268			0	0.0133765					0
M19	0	0.00323258	0	0	0	0	0.00720506	0.00529886	0	0	0	0	0.00124732	0.000453509	0.0024664	0.0019734	0	0	0			0	0.0112892			0	0	0
M24	0	0	0	0	0	0	0	0		0	0	0	0.000773485	0	0	0.00274251	0	0.00279525	0.00134109			0						0.00079621
M36	0	0.00203707	0	0	0	0	0.00158401	0	0	0	0	0	0	0	0	0	0.00185768	0	0	0	0.00123776	0.00113692	0.00417258	0	0.000867491	0	0	0
C10_IgM/D
Timepoint	Prime-Boost												No Boost
M0	0	0	0	0.00146815	0	0	0	0	0	0	0	0	0	0	0	0	0	0	0	0	0	0	0	0	0	0	0	0
M1	0	0.0310789	0.0048282	0.033747	0.0291825	0	0.139977	0.0375031	0.0033094		0.00290998	0.00425613	0.00213283	0.00114475	0.00649203	0.0233508	0.0105186	0.0319231	0.0795622	0.00166395	0.0338958	0.00100282	0.0557176	0.00122701	0.0113476			0.00688779
M6	0.00135892	0.0102509	0	0.000676691	0	0	0.00469898	0		0	0		0	0	0	0.00282765	0	0.0178462	0.0199819	0.000861126		0	0.0129414	0				0.00265741
M18	0	0	0	0	0	0	0.00285396	0.00498033	0	0	0	0	0	0	0	0.00134566	0.000983874	0.00067092	0.00237268			0	0.0053506					0
M19	0	0	0	0.00202644	0.0045159	0	0.0267616	0	0	0.00266994	0.000638447	0.00286788	0	0	0	0.0019734	0	0	0.00156887			0	0			0	0	0
M24	0	0	0.000947885	0	0	0.00155429	0.00404523	0		0	0.00404465	0	0	0	0	0.00274251	0	0	0			0.00210385						0
M36	0	0	0	0	0	0	0.00475202	0	0	0	0	0	0	0	0	0	0	0	0	0	0	0	0	0	0	0.00140034	0	0
C15_IgM/D
Timepoint	Prime-Boost												No Boost
M0	0	0.00213616	0	0	0	0	0	0	0	0	0	0	0	0	0	0	0	0.000624013	0	0	0	0	0	0	0	0	0	0
M1	0	0.00478137	0.0016094	0.00613582	0.0145912	0	0.0125822	0.00416701	0.0033094		0.00145499	0.00425613	0	0	0.00162301	0.00583771	0.0028687	0.00470997	0.0265207	0.0011093	0.00242113	0.00300845	0.0458851	0	0.00436445			0.00229593
M6	0	0.00768817	0.0009863	0.00135338	0.00312563	0.00127799	0.00563878	0.00367832		0.00106255	0.00518726		0.00153362	0	0	0.00141383	0.00446723	0.00557693	0.00761216	0		0.00186884	0.0215689	0.00176019				0.00265741
M18	0	0.00756792	0	0.00210986	0	0	0.00190264	0	0	0.000936988	0.00063377	0	0.000920895	0	0	0.00269132	0	0.00268368	0.00355901			0	0					0.000644097
M19	0	0	0.00429178	0.00405288	0.00903179	0	0.00617576	0	0	0.000889981	0.000638447	0	0.00124732	0	0.0024664	0.0019734	0	0.00353407	0.00156887			0	0.0112892			0	0.00756888	0
M24	0	0	0.000947885	0.00210839	0.00231054	0	0.00202261	0		0	0	0.00312852	0	0	0.00536179	0	0.00228754	0	0.00268219			0.00420769						0.00079621
M36	0	0.00203707	0.000656694	0.000980883	0.00363075	0.0011879	0.00158401	0	0	0	0	0	0	0.000521643	0	0	0	0	0	0	0.00247552	0.00113692	0	0.000770749	0.000867491	0	0	0
C19_IgM/D
Timepoint	Prime-Boost												No Boost
M0	0	0	0	0	0	0	0	0	0	0	0	0	0	0	0	0	0	0	0	0	0	0	0	0	0	0	0	0
M1	0	0.00239069	0	0.00153395	0.00208446	0	0.00786386	0	0		0.000727495	0	0	0.000572377	0	0	0	0.00052333	0.00241097	0.00055465	0.00242113	0	0.00327751	0	0.00349156			0
M6	0.00135892	0	0	0	0	0	0	0		0	0		0	0	0	0	0	0	0	0		0	0	0				0
M18	0	0	0	0	0	0	0	0	0	0	0	0	0	0	0	0	0	0	0			0	0					0
M19	0	0	0	0	0	0	0	0	0	0	0	0.00286788	0	0	0	0	0	0	0			0	0			0	0	0
M24	0	0	0	0	0	0	0	0		0	0	0	0	0	0	0	0	0	0			0						0
M36	0	0	0	0	0	0	0	0	0	0	0	0	0	0	0	0	0	0	0	0	0	0	0	0	0	0	0	0
C22_IgM/D
Timepoint	Prime-Boost												No Boost
M0	0.00516649	0.00213616	0.00226737	0.00146815	0	0	0.00277762	0	0	0	0	0	0.00273943	0.00101451	0	0.00215871	0.00199832	0.00187204	0.00425203	0	0	0	0.00193114	0	0	0	0.0018814	0
M1	0.0102323	0.00478137	0.0016094	0.00230093	0.00625339	0	0.00471832	0.00625052	0		0	0	0	0.00114475	0	0.00389181	0.00191247	0.00261665	0	0.0011093	0	0.00100282	0	0	0			0
M6	0.00271783	0	0.0019726	0.000676691	0.00156282	0	0.00187959	0.00245221		0.00106255	0.00345817		0	0	0.00381818	0.00141383	0.00111681	0.00111539	0.00190304	0		0	0.00862757	0				0.000885802
M18	0.0050551	0	0.00136008	0.00105493	0.00217165	0.00184976	0.00190264	0	0	0	0.00126754	0	0.00184179	0.00181835	0	0.00269132	0.0039355	0.00268368	0.00118634			0	0.0080259					0.000644097
M19	0	0.00323258	0.00715297	0.00202644	0	0	0.00308788	0	0	0	0.00191534	0	0	0.00136053	0.0024664	0	0.00151117	0.00706814	0.00313775			0.000933471	0			0.0152277	0	0
M24	0.00246096	0	0	0	0	0	0	0		0	0.00404465	0	0	0.000689979	0	0.00137125	0	0.00279525	0.00268219			0.00420769						0.00159242
M36	0.00647375	0.00407415	0.00131339	0.00294265	0.00363075	0.0011879	0.00158401	0.00250382	0	0.00088422	0	0	0.00275816	0.000521643	0	0.00614081	0.000928841	0.00327939	0.00164582	0	0.00123776	0.00227384	0	0.000770749	0	0.00280069	0.00140507	0.000815887
C6_IgA
Timepoint	Prime-Boost												No Boost
M0	0	0	0	0	0	0	0	0	0	0	0	0	0	0	0	0	0	0	0	0.00221796	0	0	0	0	0.00368976	0	0.0018814	0
M1	0	0	0	0	0.00208446	0.012916	0	0	0		0	0	0	0	0.00162301	0	0.000956233	0.00052333	0	0	0.00484226	0.00300845	0	0.00736205	0.00174578			0
M6	0.00271783	0	0	0	0.00156282	0	0	0		0	0		0	0	0	0	0	0	0	0		0	0.0258827	0				0
M18	0	0	0	0	0	0	0	0	0	0	0	0	0	0	0	0	0	0	0			0	0.0026753					0
M19	0	0	0	0	0	0	0	0	0	0.000889981	0	0	0.00124732	0	0	0	0	0.00706814	0			0	0			0	0	0
M24	0.00123048	0	0	0	0	0	0.00202261	0		0	0	0	0	0.00206994	0	0	0	0	0			0						0
M36	0	0	0.000656694	0	0	0	0.00158401	0	0	0	0	0	0	0	0	0	0	0	0	0	0	0	0	0	0	0	0.00140507	0
C11_IgA
Timepoint	Prime-Boost												No Boost
M0	0	0	0	0	0	0	0	0	0	0	0	0	0	0	0	0	0.000999161	0	0	0	0	0	0	0	0	0	0	0
M1	0	0	0	0	0.00625339	0	0	0.00208351	0.0016547		0.00145499	0.00212807	0.00213283	0	0	0	0	0.00052333	0.00241097	0.00166395	0.00968453	0	0.00655501	0.00368103	0.00174578			0
M6	0	0	0	0	0	0	0	0		0	0		0	0	0.00190909	0	0	0	0	0		0	0	0				0
M18	0	0.00252264	0	0	0	0	0	0	0	0	0	0	0	0	0	0	0	0	0			0	0					0
M19	0	0	0	0	0	0	0	0	0	0	0	0	0	0	0	0	0	0	0.00156887			0	0			0	0	0
M24	0	0	0	0	0	0	0	0		0	0	0	0	0	0	0	0	0	0			0.00210385						0
M36	0	0	0	0	0	0	0	0	0	0	0	0	0	0	0	0	0.000928841	0	0	0	0	0	0	0	0	0	0	0
C16_IgA
Timepoint	Prime-Boost												No Boost
M0	0	0	0	0	0	0	0	0	0	0	0	0	0	0	0	0	0	0	0	0	0	0	0	0	0	0	0	0
M1	0	0.0430323	0	0.00153395	0.0500271	0	0.00314554	0	0		0.00218248	0	0.0063985	0	0	0	0	0.00209332	0.00482195	0	0.0145268	0	0.01311	0	0.00523734			0.00229593
M6	0	0.00256272	0	0	0.00156282	0	0	0		0	0		0	0	0	0	0	0	0	0		0	0	0				0
M18	0	0.00252264	0	0	0	0	0	0	0	0	0	0	0	0	0	0	0	0	0			0	0					0
M19	0.00478286	0	0.00143059	0.000675479	0.0112897	0	0.00308788	0	0.00711238	0	0.000638447	0	0	0	0	0	0	0	0			0	0			0	0.00378444	0
M24	0	0	0	0	0	0	0	0		0	0	0	0	0	0	0	0	0	0.000670547			0						0
M36	0	0	0	0	0.00544613	0	0	0	0	0	0	0	0	0	0	0	0	0	0	0	0	0	0	0	0.000867491	0	0.00140507	0
C17_IgA
Timepoint	Prime-Boost												No Boost
M0	0	0	0	0	0	0	0	0	0	0	0.000588921	0	0	0	0	0	0.000999161	0	0	0	0	0	0.00193114	0	0	0	0	0
M1	0	0	0	0	0.027098	0.00430533	0.00314554	0	0		0.00145499	0	0.00213283	0	0	0	0.0028687	0	0	0	0.00242113	0.00200564	0.0163875	0.00122701	0.00174578			0.00076531
M6	0.00135892	0	0	0	0.00625127	0	0	0		0	0		0	0	0	0	0.00111681	0	0	0		0	0.00647068	0				0.000885802
M18	0.0050551	0	0	0	0	0	0	0	0	0	0	0	0	0	0	0	0.000983874	0	0			0	0.0026753					0
M19	0	0	0	0.000675479	0	0	0.00102929	0	0	0.000889981	0.000638447	0	0	0	0	0.0019734	0	0	0			0.000933471	0.0112892			0	0	0
M24	0	0	0	0	0.00231054	0	0	0		0	0	0	0	0	0	0	0	0	0			0						0
M36	0	0	0	0	0	0	0	0	0	0	0	0	0.00275816	0	0	0	0	0	0	0	0	0.00227384	0	0	0	0	0	0
C20_IgA
Timepoint	Prime-Boost												No Boost
M0	0	0.00427232	0	0	0	0	0	0	0	0	0.000588921	0	0	0	0	0	0.00199832	0	0	0	0	0	0	0	0	0	0	0
M1	0	0.00239069	0	0	0.00208446	0	0	0	0		0	0	0	0	0	0	0	0.00052333	0	0	0	0.00100282	0	0	0.00087289			0
M6	0	0	0	0.000676691	0.00156282	0.00127799	0	0.00122611		0	0.00172909		0	0	0.00190909	0	0.00111681	0	0	0		0	0	0				0
M18	0	0	0	0	0	0	0	0	0	0.000936988	0.00063377	0	0	0	0	0	0.000983874	0.00067092	0			0.00100123	0					0.00193229
M19	0	0	0	0	0.0045159	0	0	0	0	0	0	0	0.00249464	0	0	0	0.00302234	0	0			0.000933471	0			0	0.00378444	0
M24	0	0	0	0	0.00231054	0.00155429	0	0		0	0	0	0	0	0.00268089	0	0.00228754	0	0			0						0.00079621
M36	0	0	0	0	0	0	0	0	0	0	0	0	0	0	0.00180668	0	0	0	0	0	0	0	0	0.0015415	0	0	0	0
C7_IgG
Timepoint	Prime-Boost												No Boost
M0	0	0	0	0	0	0	0	0	0	0	0	0	0	0	0	0.00107935	0	0	0	0	0	0	0	0	0	0	0	0
M1	0	0.00717206	0.0016094	0.0138056	0.0333514	0.00430533	0.0298827	0.0541712	0.0264752		0.0123674	0.0106403	0.00426567	0	0.00973805	0.00972952	0.0200809	0.00837328	0.0192878	0.0232953	0.0387381	0.0120338	0.01311	0.0220862	0.0270596			0.022194
M6	0	0.0512545	0	0.00135338	0.00625127	0.0178918	0.00375919	0.00980885		0.0021251	0.00172909		0.00153362	0	0.0171818	0.00141383	0.0156353	0.00446155	0.0114182	0.00688901		0	0.0237258	0				0.0124012
M18	0	0	0	0	0	0	0	0	0	0	0	0	0	0	0.00699962	0	0.000983874	0.00134184	0			0.00100123	0					0.00386458
M19	0	0	0.00143059	0.000675479	0	0	0.00308788	0	0	0.00177996	0.00127689	0	0	0	0	0	0.00302234	0.00353407	0			0.00373389	0			0.00761383	0.00756888	0.00133946
M24	0	0	0	0.000702795	0	0	0	0		0	0	0	0	0	0	0	0	0	0			0.00841538						0
M36	0	0	0	0	0	0	0.00316802	0	0	0	0	0	0	0	0.00180668	0	0	0	0	0	0	0	0	0	0	0	0.0042152	0
C8_IgG
Timepoint	Prime-Boost												No Boost
M0	0	0	0	0	0	0	0	0	0	0	0	0	0	0	0	0	0	0	0	0	0	0.000702968	0	0	0	0	0	0
M1	0.0102323	0.0334696	0	0.0161065	0.0104223	0	0.0927936	0.00208351	0.016547		0.00218248	0.0212807	0	0.00171713	0.00162301	0.0019459	0.012431	0.0486697	0.0409866	0.00166395	0.0338958	0.0120338	0.0393301	0.00613504	0.0244409			0.00535717
M6	0	0.00512545	0	0.000676691	0	0.00383396	0.00375919	0.00367832		0	0		0.00153362	0	0.00190909	0	0.00335042	0.00669232	0.00380608	0.000861126		0.00186884	0.00431378	0.00176019				0.00265741
M18	0	0	0	0	0	0	0.000951321	0	0	0	0	0.00288709	0.000920895	0	0.00349981	0	0	0.00402552	0.00118634			0.00100123	0.0026753					0.00128819
M19	0.0143486	0	0.00572238	0.00743027	0.0270954	0.00935497	0.157482	0.00264943	0.142248	0.0391591	0.0261763	0.0315466	0	0	0	0	0	0	0			0.00186694	0.00564462			0.00761383	0	0.00066973
M24	0.00123048	0	0.000947885	0.000702795	0.00462107	0	0.0121357	0		0	0	0	0	0	0	0	0	0	0			0.00210385						0.00159242
M36	0	0	0	0	0	0	0	0	0	0	0	0	0	0	0	0	0	0	0	0	0	0.00341076	0	0	0.000867491	0.00140034	0	0
C13_IgG
Timepoint	Prime-Boost												No Boost
M0	0	0.00213616	0	0	0.00310087	0	0	0.00979336	0	0	0	0	0	0	0	0	0	0	0	0	0	0.0021089	0.00193114	0	0	0	0	0
M1	0	0.00956274	0.0032188	0.00153395	0.00208446	0	0.0173005	0.00625052	0.00496409		0.00509246	0	0	0	0.00486902	0	0.00669363	0.00575663	0.00723292	0.0011093	0.00726339	0.00200564	0.019665	0	0.00785601			0.00459186
M6	0	0.00768817	0.0009863	0.00406014	0.00625127	0.0204478	0.00563878	0.00490443		0	0		0.00153362	0.000682277	0.00572727	0.00141383	0.0122849	0.0100385	0.00666064	0.000861126		0.000934422	0.00647068	0.00352038				0.00974383
M18	0	0	0	0	0	0	0.000951321	0.00996066	0	0	0.00126754	0.00288709	0.00184179	0	0	0	0.0039355	0.00067092	0			0.00300369	0					0.000644097
M19	0.00478286	0.00323258	0.00429178	0.00540384	0.0135477	0	0.0411717	0.0105977	0.056899	0.0249195	0.0114921	0.0114715	0	0	0.00493279	0.0019734	0.00302234	0	0			0.000933471	0			0	0	0.00066973
M24	0.00123048	0.0051784	0	0.00210839	0.00231054	0.00155429	0.00809045	0		0.00768418	0	0.00625704	0	0	0	0	0	0	0			0						0.00079621
M36	0	0	0	0	0	0.0011879	0.00158401	0	0	0	0	0	0	0	0	0	0.00185768	0	0	0.000975429	0	0.00227384	0	0	0	0	0.00140507	0.000815887
C18_IgG
Timepoint	Prime-Boost												No Boost
M0	0	0	0	0	0	0	0	0	0	0	0	0	0	0	0	0	0	0	0	0	0	0.000702968	0	0	0	0	0	0
M1	0	0.00717206	0	0	0	0	0.00786386	0.00625052	0.00661879		0.00363747	0.00212807	0.00426567	0	0.00162301	0.0019459	0.000956233	0.0052333	0	0	0.00242113	0.00300845	0.00327751	0	0.00698312			0.00229593
M6	0	0.171702	0.0009863	0.0121804	0.034382	0.0281157	0.0253745	0.0944102		0.00637531	0.0138327		0.0107354	0	0.118364	0.0141383	0.109447	0.0356924	0.0152243	0.00775014		0.00747538	0.0323534	0.00352038				0.0797222
M18	0	0.0504528	0.00136008	0.0105493	0.00651494	0.0203474	0.00761057	0.00498033	0.011508	0.000936988	0.00507016	0.0115483	0.00828806	0	0.0384979	0.00807396	0.0974036	0.00939288	0.00355901			0.00400493	0.0080259					0.0599011
M19	0.00956572	0.0355584	0.00429178	0.0135096	0.0474169	0.00935497	0.0432303	0.0317931	0.0284495	0.0124597	0.0204303	0.0315466	0.00623659	0	0.0468615	0.0019734	0.0680025	0.0212044	0.00156887			0.00746777	0.00564462			0.0152277	0.0870421	0.0562573
M24	0.00246096	0.0207136	0.00189577	0.0133531	0.00462107	0.0139886	0.0182035	0.0212134		0.00768418	0.0161786	0.0281567	0.00309394	0.000689979	0.024128	0.00274251	0.0617637	0	0			0.0210385						0.034237
M36	0	0.0162966	0.00131339	0.00392353	0.0127076	0.00831532	0.00950405	0.0125191	0	0.0088422	0.00719955	0.0115505	0.00275816	0.000521643	0.0144535	0	0.0399402	0.00491908	0.00329164	0.00585257	0.00495105	0.0056846	0	0.00308299	0.0251572	0.00700172	0.0154557	0.0228448
C21_IgG
Timepoint	Prime-Boost												No Boost
M0	0	0	0	0	0	0	0	0	0	0	0	0	0	0	0	0	0	0	0	0	0	0	0	0	0	0	0	0.00111274
M1	0	0	0	0	0	0	0	0	0.00496409		0.000727495	0	0.00213283	0	0	0	0.000956233	0.00104666	0	0	0	0.00100282	0	0	0.00087289			0.00153062
M6	0	0.0153763	0	0.00609022	0.0093769	0.00127799	0	0.00613053		0	0		0.00153362	0	0.00954545	0.00424148	0.0134017	0.00223077	0	0.000861126		0	0	0				0.00531481
M18	0	0.00252264	0	0.00421972	0.00651494	0	0.000951321	0	0.0046032	0	0.00063377	0.00288709	0	0	0	0	0.00590325	0.00067092	0			0.00100123	0					0.0128819
M19	0	0.00323258	0.00143059	0.00202644	0.00677384	0	0.00308788	0	0.0142248	0	0.00446913	0.0114715	0	0	0	0	0.00755584	0	0			0.000933471	0			0.00761383	0.0113533	0.0133946
M24	0	0	0	0.00210839	0.00693161	0.00310858	0	0.00176778		0	0	0	0.000773485	0	0.00268089	0	0.0114377	0.00279525	0.000670547			0						0.00955452
M36	0	0.00203707	0.000656694	0.00196177	0.00181538	0	0	0	0.00424556	0.00176844	0.00179989	0.00231011	0	0	0	0	0.00371537	0.00163969	0	0.000975429	0	0.00227384	0	0.00231225	0.00433745	0.00140034	0.00702533	0.00734298
C24_IgG
Timepoint	Prime-Boost												No Boost
M0	0	0	0	0	0	0	0	0	0	0	0	0	0	0	0	0	0	0	0	0	0	0	0	0	0	0	0	0
M1	0	0	0	0	0	0	0.00157277	0	0		0.000727495	0	0	0	0	0	0	0	0	0	0	0	0	0	0			0
M6	0	0.00256272	0	0	0	0.00127799	0	0		0	0		0	0	0	0	0.00111681	0	0	0		0	0	0				0.000885802
M18	0	0.0126132	0	0.00527465	0.0108582	0.00739905	0.000951321	0	0	0.00187398	0	0	0.000920895	0	0	0.00134566	0.0108226	0.00201276	0			0.00100123	0					0.00966146
M19	0	0.0355584	0	0.00405288	0.0045159	0.00701623	0	0	0	0	0	0.00286788	0	0	0	0	0.00906701	0	0			0	0.00564462			0.0152277	0	0.0113854
M24	0	0	0	0.000702795	0	0	0	0.00176778		0	0	0	0	0	0	0	0.00228754	0	0.000670547			0						0
M36	0	0.00611122	0	0	0	0.00475161	0	0.00500764	0.00424556	0.00088422	0	0.00693033	0.00275816	0	0	0	0.00464421	0	0	0	0	0.00113692	0	0	0	0.00560138	0.00281013	0.00489532
C26_IgG
Timepoint	Prime-Boost												No Boost
M0	0	0	0	0	0	0	0	0	0	0	0	0	0	0	0	0	0	0	0	0	0	0	0	0	0	0	0	0
M1	0	0.0310789	0	0.00613582	0.00833785	0	0.0534743	0.00833403	0.00827349		0.00290998	0.00851227	0	0.000572377	0.00162301	0.00778362	0.00382493	0.0209332	0.0168768	0.0011093	0.00726339	0	0.0229425	0.00122701	0.00436445			0.00459186
M6	0	0.0128136	0	0.000676691	0.00156282	0.00127799	0.00469898	0.00245221		0	0		0.00460087	0	0.00190909	0.00141383	0.00223361	0.00334616	0.00570912	0		0.000934422	0.00862757	0.00176019				0.000885802
M18	0	0.00504528	0	0	0.00217165	0	0.00285396	0.00498033	0	0	0.00063377	0	0.000920895	0	0.00699962	0	0.000983874	0.00134184	0.00237268			0.00200246	0.0053506					0.00386458
M19	0.00478286	0.00323258	0.00286119	0.0033774	0.0383851	0	0.177039	0.0238448	0.0426743	0.0124597	0.00957671	0.045886	0.00124732	0.000453509	0	0	0.00151117	0	0			0.000933471	0.0112892			0	0.00378444	0.00200919
M24	0	0.0051784	0	0.000702795	0.0115527	0	0.0121357	0		0.00192105	0.00404465	0.00312852	0.00232045	0	0	0	0	0	0			0.00210385						0.00238863
M36	0	0	0	0	0.014523	0	0.00792004	0.00250382	0.00424556	0.00088422	0	0.00231011	0.00275816	0	0	0	0.000928841	0	0	0	0	0	0.00417258	0.000770749	0.00260247	0.00700172	0.00281013	0.000815887
C27_IgG
Timepoint	Prime-Boost												No Boost
M0	0	0	0	0	0	0	0	0	0	0	0	0	0	0.000507254	0	0	0	0	0	0	0	0	0	0	0	0	0	0
M1	0	0	0	0	0.00208446	0	0	0	0		0	0.00212807	0	0	0	0	0	0	0	0	0	0	0	0	0			0
M6	0.00135892	0.00512545	0	0.000676691	0.00625127	0.00638994	0	0.00490443		0.0021251	0		0	0	0	0	0.00111681	0.00223077	0.00190304	0		0	0.00431378	0				0
M18	0	0.00252264	0	0	0.00217165	0.00184976	0.000951321	0	0	0	0	0	0	0	0	0	0	0.00067092	0			0	0					0.00128819
M19	0	0	0	0.000675479	0	0	0	0.00264943	0	0	0	0	0.00124732	0.000453509	0	0	0	0	0			0	0			0	0.00756888	0.00133946
M24	0	0	0.000947885	0	0	0	0.00606784	0		0	0	0	0	0.00413987	0	0	0	0	0			0						0
M36	0	0	0	0	0	0	0.00158401	0.00250382	0	0	0.00179989	0	0	0.000521643	0	0	0.00185768	0	0	0	0.00123776	0	0	0	0	0	0	0
Figure 4b
	Frequencies of EBOV-GP+ B cells in C4
	Timepoint	Prime-Boost												No Boost
	M0	0	0	0	0	0	0	0	0	0	0	0	0	0	0	0	0	0	0	0	0	0	0	0	0	0.00368976	0.00358333	0	0
	M1	0.0409291	0.0525951	0	0.0859014	0.0500271	0.00861067	0.138404	0.0187516	0.00661879		0.0283723	0.0276649	0.0063985	0.000572377	0.00973805	0.0233508	0.0392056	0.0863495	0.171179	0.00942904	0.0944241	0.00902536	0.232703	0.0147241	0.0672125			0.0329083
	M6	0.00135892	0	0.0009863	0.00473684	0	0	0	0.00367832		0	0.00172909		0	0	0	0.00424148	0.00335042	0.0133846	0.0104667	0		0	0.0172551	0.00176019				0.000885802
	M18	0	0	0	0	0.00217165	0	0.000951321	0	0	0.000936988	0	0	0	0	0	0	0	0.00268368	0.00118634			0	0.0026753					0
	M19	0	0	0.0014306	0	0.00225795	0	0.0154394	0.00264943	0.0142248	0.00355992	0.00255379	0	0	0	0	0	0	0.00353407	0.00156887			0.000933471	0			0	0	0.00066973
	M24	0	0	0	0.000702795	0	0	0.00606784	0		0	0	0	0	0	0	0	0	0	0			0						0
	M36	0	0	0	0.000980883	0	0	0	0	0	0	0	0.00231011	0.00827449	0	0	0	0	0	0	0	0.00123776	0	0.00417258	0	0	0.00140034	0.00702533	0.000815887
	Frequencies of EBOV-GP+ B cells in C1
	Timepoint	Prime-Boost												No Boost
	M0	0	0	0	0	0	0	0	0	0.00303776	0	0	0	0	0	0	0	0	0	0.000850405	0	0.01523	0	0.00193114	0	0	0.00358333	0	0
	M1	0.0204645	0.131488	0.0064376	0.03298	0.0437737	0.00430533	0.069202	0.0166681	0.00827349		0.0174599	0.0148965	0.00853133	0.00228951	0.00811504	0.0116754	0.041118	0.0580896	0.0626853	0.00610115	0.0217902	0.00601691	0.0721051	0.00245402	0.0270596			0.00994903
	M6	0.00407675	0.0179391	0	0.0128571	0.00781409	0	0.000939797	0.00490442		0.0021251	0		0.00306725	0	0.00572727	0.00141383	0.00781765	0.0245385	0.00285456	0		0	0.0172551	0.00176019				0.00265741
	M18	0	0	0	0.00105493	0.00217165	0	0.000951321	0	0	0	0	0	0.000920895	0	0	0	0	0.00469644	0.00118634			0	0.0053506					0.000644097
	M19	0.00478286	0	0	0.00472836	0.00677384	0	0.00617576	0	0	0.00533988	0.00127689	0.00573575	0	0	0	0	0.00302234	0.00353407	0			0	0			0	0	0
	M24	0.00246096	0.0051784	0	0.000702795	0	0.00310858	0	0		0	0	0	0.000773485	0	0	0	0.00228754	0.00279525	0			0						0
	M36	0	0.00203708	0	0.00196176	0.00181538	0	0.00158401	0	0.00424556	0.00088422	0	0	0	0	0	0	0.000928841	0.00163969	0	0	0	0	0.00417258	0	0.00173498	0.00140034	0.0084304	0.000815887
		Frequencies of EBOV-GP+ B cells within clusters at timepoints M1 & M19
		C4		C1
	Participant	M1	M19	M1	M19
	101-0002-2	0.041	0	0.0205	0.0048
	101-0004-8	0.053	0	0.1315	0
	101-0007-1	0	0.001	0.0064	0
	101-0009-7	0.086	0	0.033	0.0047
	101-0012-1	0.05	0.002	0.0438	0.0068
	101-0028-7	0.009	0	0.0043	0
	101-0052-7	0.138	0.015	0.0692	0.0062
	101-0056-8	0.019	0.003	0.0167	0
	101-0061-8	0.007	0.014	0.0083	0
	101-0072-5	0.028	0.003	0.0175	0.0013
	101-0074-1	0.028	0	0.0149	0.0057
Figure 4c
	Frequencies of EBOV-GP+ B cells in C7
	Timepoint	Prime-Boost												No Boost
	M0	0	0	0	0	0	0	0	0	0	0	0	0	0	0	0	0.00107935	0	0	0	0	0	0	0	0	0	0	0	0
	M1	0	0.00717206	0.0016094	0.0138056	0.0333514	0.00430533	0.0298827	0.0541712	0.0264752		0.0123674	0.0106403	0.00426567	0	0.00973805	0.00972952	0.0200809	0.00837328	0.0192878	0.0232953	0.0387381	0.0120338	0.01311	0.0220862	0.0270596			0.022194
	M6	0	0.0512545	0	0.00135338	0.00625127	0.0178918	0.00375919	0.00980885		0.0021251	0.00172909		0.00153363	0	0.0171818	0.00141383	0.0156353	0.00446155	0.0114182	0.00688901		0	0.0237258	0				0.0124012
	M18	0	0	0	0	0	0	0	0	0	0	0	0	0	0	0.00699961	0	0.000983874	0.00134184	0			0.00100123	0					0.00386458
	M19	0	0	0.0014306	0.000675479	0	0	0.00308788	0	0	0.00177996	0.00127689	0	0	0	0	0	0.00302234	0.00353407	0			0.00373389	0			0.00761383	0.00756888	0.00133946
	M24	0	0	0	0.000702795	0	0	0	0		0	0	0	0	0	0	0	0	0	0			0.00841538						0
	M36	0	0	0	0	0	0	0.00316802	0	0	0	0	0	0	0	0.00180668	0	0	0	0	0	0	0	0	0	0	0	0.0042152	0
	Frequencies of EBOV-GP+ B cells in C8
	Timepoint	Prime-Boost												No Boost
	M0	0	0	0	0	0	0	0	0	0	0	0	0	0	0	0	0	0	0	0	0	0	0.000702968	0	0	0	0	0	0
	M1	0.0102323	0.0334696	0	0.0161065	0.0104223	0	0.0927936	0.00208351	0.016547		0.00218249	0.0212807	0	0.00171713	0.00162301	0.0019459	0.012431	0.0486697	0.0409866	0.00166395	0.0338958	0.0120338	0.0393301	0.00613505	0.0244409			0.00535717
	M6	0	0.00512545	0	0.000676691	0	0.00383396	0.00375919	0.00367832		0	0		0.00153363	0	0.00190909	0	0.00335042	0.00669232	0.00380608	0.000861126		0.00186884	0.00431378	0.00176019				0.00265741
	M18	0	0	0	0	0	0	0.000951321	0	0	0	0	0.00288709	0.000920895	0	0.00349981	0	0	0.00402552	0.00118634			0.00100123	0.0026753					0.0012882
	M19	0.0143486	0	0.00572238	0.00743027	0.0270954	0.00935497	0.157482	0.00264943	0.142248	0.0391591	0.0261763	0.0315466	0	0	0	0	0	0	0			0.00186694	0.00564462			0.00761383	0	0.00066973
	M24	0.00123048	0	0.000947885	0.000702795	0.00462107	0	0.0121357	0		0	0	0	0	0	0	0	0	0	0			0.00210385						0.00159242
	M36	0	0	0	0	0	0	0	0	0	0	0	0	0	0	0	0	0	0	0	0	0	0.00341076	0	0	0.000867491	0.00140034	0	0
		Frequencies of EBOV-GP+ B cells within clusters at timepoints M1 & M19
		C7		C8
	Participant	M1	M19	M1	M19
	101-0002-2	0	0	0.01	0.014
	101-0004-8	0.007	0	0.033	0
	101-0007-1	0.002	0.001	0	0.006
	101-0009-7	0.014	0.001	0.016	0.007
	101-0012-1	0.033	0	0.01	0.027
	101-0028-7	0.004	0	0	0.009
	101-0052-7	0.03	0.003	0.093	0.157
	101-0056-8	0.054	0	0.002	0.003
	101-0061-8	0.026	0	0.017	0.142
	101-0072-5	0.012	0.001	0.002	0.026
	101-0074-1	0.011	0	0.021	0.032
Figure 4d
	Frequencies of EBOV-GP+ B cells in C13
	Timepoint	Prime-Boost												No Boost
	M0	0	0.00213616	0	0	0.00310087	0	0	0.00979336	0	0	0	0	0	0	0	0	0	0	0	0	0	0.0021089	0.00193114	0	0	0	0	0
	M1	0	0.00956274	0.0032188	0.00153395	0.00208446	0	0.0173005	0.00625052	0.00496409		0.00509247	0	0	0	0.00486902	0	0.00669363	0.00575663	0.00723292	0.0011093	0.00726339	0.00200564	0.019665	0	0.00785601			0.00459186
	M6	0	0.00768817	0.0009863	0.00406014	0.00625127	0.0204478	0.00563878	0.00490442		0	0		0.00153363	0.000682277	0.00572727	0.00141383	0.0122849	0.0100385	0.00666064	0.000861126		0.000934422	0.00647068	0.00352038				0.00974383
	M18	0	0	0	0	0	0	0.000951321	0.00996066	0	0	0.00126754	0.00288709	0.00184179	0	0	0	0.0039355	0.00067092	0			0.00300369	0					0.000644097
	M19	0.00478286	0.00323258	0.00429178	0.00540384	0.0135477	0	0.0411717	0.0105977	0.056899	0.0249195	0.0114921	0.0114715	0	0	0.00493279	0.0019734	0.00302234	0	0			0.000933471	0			0	0	0.00066973
	M24	0.00123048	0.0051784	0	0.00210838	0.00231054	0.00155429	0.00809045	0		0.00768418	0	0.00625704	0	0	0	0	0	0	0			0						0.00079621
	M36	0	0	0	0	0	0.0011879	0.00158401	0	0	0	0	0	0	0	0	0	0.00185768	0	0	0.000975429	0	0.00227384	0	0	0	0	0.00140507	0.000815887
	Frequencies of EBOV-GP+ B cells in C18
	Timepoint	Prime-Boost												No Boost
	M0	0	0	0	0	0	0	0	0	0	0	0	0	0	0	0	0	0	0	0	0	0	0.000702968	0	0	0	0	0	0
	M1	0	0.00717206	0	0	0	0	0.00786386	0.00625052	0.00661879		0.00363747	0.00212807	0.00426567	0	0.00162301	0.0019459	0.000956233	0.0052333	0	0	0.00242113	0.00300845	0.00327751	0	0.00698312			0.00229593
	M6	0	0.171702	0.0009863	0.0121804	0.034382	0.0281157	0.0253745	0.0944102		0.00637532	0.0138327		0.0107354	0	0.118364	0.0141383	0.109447	0.0356924	0.0152243	0.00775014		0.00747538	0.0323534	0.00352038				0.0797222
	M18	0	0.0504528	0.00136008	0.0105493	0.00651494	0.0203474	0.00761057	0.00498033	0.011508	0.000936988	0.00507016	0.0115483	0.00828806	0	0.0384979	0.00807396	0.0974036	0.00939288	0.00355901			0.00400493	0.0080259					0.0599011
	M19	0.00956572	0.0355584	0.00429178	0.0135096	0.0474169	0.00935497	0.0432303	0.0317931	0.0284495	0.0124597	0.0204303	0.0315466	0.00623659	0	0.0468615	0.0019734	0.0680025	0.0212044	0.00156887			0.00746777	0.00564462			0.0152277	0.0870421	0.0562573
	M24	0.00246096	0.0207136	0.00189577	0.0133531	0.00462107	0.0139886	0.0182035	0.0212134		0.00768418	0.0161786	0.0281567	0.00309394	0.000689979	0.024128	0.00274251	0.0617637	0	0			0.0210385						0.034237
	M36	0	0.0162966	0.00131339	0.00392353	0.0127076	0.00831532	0.00950405	0.0125191	0	0.0088422	0.00719955	0.0115505	0.00275816	0.000521643	0.0144535	0	0.0399402	0.00491908	0.00329164	0.00585257	0.00495105	0.0056846	0	0.00308299	0.0251572	0.00700172	0.0154557	0.0228448
		Frequencies of EBOV-GP+ B cells within clusters at timepoints M1 & M19
		C13		C18
	Participant	M1	M19	M1	M19
	101-0002-2	0	0.005	0	0.01
	101-0004-8	0.01	0.003	0.007	0.036
	101-0007-1	0.003	0.004	0	0.004
	101-0009-7	0.002	0.005	0	0.014
	101-0012-1	0.002	0.014	0	0.047
	101-0028-7	0	0	0	0.009
	101-0052-7	0.017	0.041	0.008	0.043
	101-0056-8	0.006	0.011	0.006	0.032
	101-0061-8	0.005	0.057	0.007	0.028
	101-0072-5	0.005	0.011	0.004	0.02
	101-0074-1	0	0.011	0.002	0.032
