# Supplementary material for: Improved VSV-Ebola-GP booster vaccination approach promotes antibody affinity maturation and durable anti-Ebola immunity in humans
Source: Nat Immunol. 2026 Mar 19;27(5):1053–65. doi: 10.1038/s41590-026-02459-w (PMC13132720; doi:10.1038/s41590-026-02459-w)
Supplement: Supplementary file 5 — All source data. [file 41590_2026_2459_MOESM5_ESM.xlsx]

## Sheet: Figure 5
5A
Sample	M0	M1	M18	M19	M36
22	0.1	1184.5	0.1	20442	17078.5
48	0.1	0.1	0.1	0.1	0.1
71	0.1	0.1	0.1	0.1	0.1
113	0.1	4587	1686	2500	1105.5
121	0.1	0.1	0.1	2216	2234.5
170	0.1	0.1	0.1	0.1	0.1
196	0.1	1090	1144	14627.5	8669
125	0.1	0.1	0.1	7350	958.5
216	0.1	0.1	0.1	5025.5	2303
27	0.1	0.1	0.1	55.5	0.1
50	0.1	0.1	0.1	5963.5	2887
100	0.1	0.1	0.1		0.1
5B
Sample	M0	M1	M18	M19	M36
14	0.1	83.8	841	24.55	0.1
89	0.1	0.1	0.1	0.1	0.1
105	0.1	0.1	0.1	0.1	0.1
162	0.1	0.1	2825.5	1751	1056.25
204	0.1	0.1	0.1	0.1	0.1
18	0.1	0.1	0.1	0.1	0.1
34	8.3	10300.5	3468.5	2439.5	913.5
59	0.1	55.55	0.1	0.1	0.1
91	0.1	0.1	0.1	0.1	0.1
141	0.1	3593.5	701.5	765	899.75
158	1116	2683.5	2590	2608.5	850.5
166	0.1	0.1	0.1	0.1	0.1
180	0.1	0.1	0.1	0.1	0.1
224	0.1	0.1	0.1	0.1	0.1
240	0.1	1849.5	0.1	0.1	0.1
19	0.1	0.1	0.1	1247	23.3
35	0.1	0.1	0.1	0.1	0.1
43	0.1	0.1	0.1	0.1	0.1
68	0.1	0.1	0.1	0.1	0.1
84	0.1	0.1	0.1	0.1	0.1
92	0.1	0.1	0.1	0.1	0.1
5C
Sample	M0	M1	M18	M19	M36
22	0.1	442	555.55	24124.5	8329
48	0.1	0.1	298.5	664	297.5
71	0.1	0.1	0.1	8988	3396.5
113	0.1	4891.5	1696	3053.5	1030.5
121	0.1	0.1	0.1	1806	1228
154	0.1	0.1	0.1	24743.5	17911.5
170	0.1	0.1	0.1	0.1	0.1
196	0.1	1530.5	849	17690	8022
26	0.1	0.1	53.3	5591.25	3066.75
125	0.1	0.1	0.1	0.1	0.1
216	0.1	0.1	0.1	5664.5	1857.5
27	0.1	0.1	0.1	222.5	0.1
50	0.1	0.1	0.1	4690	1945
100	0.1	0.1	0.1		57.5
5D
Sample	M0	M1	M18	M19	M36
14	0.1	0.1	0.1	5.55	0.1
89	0.1	0.1	848	747	0.1
105	0.1	0.1	0.1	0.1	0.1
162	0.1	46.05	1577	1166	519.5
204	0.1	0.1	0.1	0.1	0.1
18	0.1	0.1	0.1	0.1	0.1
34	0.1	150	0.1	16	3.05
59	0.1	141.5	0.1	0.1	0.1
91	0.1	0.1	0.1	0.1	0.1
141	0.1	1144.5	0.1	0.1	0.1
158	1134.5	2058.5	1349	0.1	0.1
166	0.1	0.1	93.05	0.1	0.1
180	389.5	8771	1916	901.5	425
224	0.1	0.1	0.1	0.1	0.1
240	0.1	1192.5	0.1	0.1	0.1
19	0.1	0.1	51.8	560.5	20.55
35	0.1	0.1	0.1	0.1	0.1
43	0.1	0.1	0.1	0.1	0.1
68	0.1	0.1	0.1	0.1	0.1
84	0.1	0.1	407.5	548.5	374.5
92	0.1	0.1	0.1	0.1	0.1
5E
Sample	M0	M1	M19
22	0.1	5970	11625
048	0.1	1900	3675
71	0.1	3455	24655
097	0.1	1285	6090
113	0.1	6540	7990
121	0.1	380	5255
154	0.1	3120	18255
170	0.1	885	2125
196	0.1	2440	8935
26	0.1	0.1	1035
125	0.1	3715	4450
216	0.1	3285	4610
027	0.1	1930	4545
50	0.1	1977.5
100	0.1	1049	5233
5F
Sample	M0	M1	M19
14	0.1	1785	1640
55	0.1	2135	1490
89	0.1	580	0.1
105	0.1	0.1	0.1
147	0.1	3515	3975
162	0.1	1280	4090
204	0.1	475	0.1
18	0.1	335.1	1185
34	0.1	0.1	2995
59	0.1	295.1	1225.1
75	0.1	1965	3325
91	0.1	0.1	400.1
141	0.1	375.1	910.1
158	0.1	1010	2575
166	0.1	1005	130
224	0.1	1220	2200
240	0.1	2470	580.1
19	0.1	120.1	2425
35	0.1	0.1	0.1
043	0.1	1133.5	1184
068	0.1	1625.5	813
84	0.1	1398.5	0.1
92	0.1	1483	1221
5G
Sample	M0	M1	M19
22	0.1	262	588.5
048	0.1	511.6	0.1
71	0.1	0.1	961.5
097	0.1	170	413
113	0.1	278.5	100
121	0.1	32.1	533.5
154	0.1	200	2161
170	0.1	0.1	909.5
196	0.1	230.5	944
26	0.1	0.1	263.5
125	0.1	363.5	746.5
216	0.1	313.5	1797.5
027	0.1	147.1	2727.5
50	0.1	295.5
100	0.1	89.5	1154.5
5H
Sample	M0	M1	M19
14	0.1	11.6	200
55	0.1	0.1	52
89	0.1	39	177
105	0.1	0.1	0.1
147	0.1	95.1	476.5
162	0.1	250	318.5
204	0.1	102.1	33.6
18	0.1	235	237
34	0.1	186.5	205
59	0.1	0.1	0.1
75	0.1	191.6	103.5
91	0.1	58.1	805
141	0.1	240	711.5
158	0.1	218.5	213.5
166	0.1	63.1	369.5
224	0.1	121.5	377
240	0.1	90.5	119
19	0.1	171.5	238
35	0.1	231.5	165
043	0.1	67.1	92.1
068	0.1	79.5	0.1
84	0.1	118.6	216.5
92	0.1	21.6	31.6
