# Supplementary material for: Improved VSV-Ebola-GP booster vaccination approach promotes antibody affinity maturation and durable anti-Ebola immunity in humans
Source: Nat Immunol. 2026 Mar 19;27(5):1053–65. doi: 10.1038/s41590-026-02459-w (PMC13132720; doi:10.1038/s41590-026-02459-w)
Supplement: Supplementary file 6 — All source data. [file 41590_2026_2459_MOESM6_ESM.xlsx]

## Sheet: Figure 6
6A
Sample	M0	M1	M3	M6	M12	M18	M19	M24	M30	M36
22		0.0614	0.01257	0.00382	0.0021	0.00162	0.00017	0.00018	0.0002	0.00018
48		0.0519	0.02579	0.00509	0.00355	0.00264	0.00037	0.00042	0.00047	0.00057
71		0.054		0.00531	0.00462	0.00412	0.00015	0.00016	0.00015
97		0.06271	0.03446	0.00589	0.00424	0.00393	0.00023	0.00021	0.00017	0.00021
113		0.06785		0.00403	0.00391	0.00395	0.00071	0.00071	0.00073	0.00072
121		0.0745		0.00493	0.00485	0.00455	0.00035	0.00021	0.00021	0.00018
154		0.04558		0.0038	0.00348	0.0035	0.00021	0.0002	0.00019
170		0.04795	0.01041	0.00336	0.00312	0.00316	0.00026	0.00023	0.00022	0.00024
196		0.03005	0.00365	0.0032	0.00316	0.0034	0.00014	0.00013
26		0.05338		0.00427	0.00411	0.00411	0.00033			0.00021
125		0.042	0.01323	0.00441	0.00432	0.00432	0.0006	0.00062	0.0006	0.00055
216		0.05954	0.01293	0.00375	0.00414	0.00413	0.0002	0.00018	0.00019	0.00019
27		0.0725		0.0037	0.00352	0.00367	0.00018	0.00018	0.00019	0.00018
50		0.05961		0.00521	0.00523	0.00528	0.00012		0.00012
100		0.04815	0.02411	0.00385	0.00373	0.00361			0.00012	0.00012
6B
Sample	M0	M1	M3	M6	M12	M18	M19	M24	M30	M36
14		0.05566	0.01581	0.00463	0.0031	0.00199	0.00185	0.00175	0.00187	0.00196
55		0.06337	0.0239	0.0043	0.00427	0.00414	0.00421	0.00431	0.00424	0.00493
89		0.06328	0.01444	0.00435	0.00405	0.00372	0.00359	0.0037	0.00351	0.00357
105		0.074		0.02106	0.00362	0.00358	0.00396	0.00397	0.0041	0.0041
147		0.0678		0.00416	0.00422	0.00418	0.00421	0.00427	0.00429	0.00432
162		0.0765		0.00312	0.00274	0.0033	0.00342	0.00341	0.00377	0.00369
204		0.0417		0.00386	0.0035	0.00369	0.00382	0.00375		0.00366
18		0.06347	0.0158	0.00289	0.00322	0.00316	0.00316	0.00348	0.00356	0.00348
34		0.03022		0.00433	0.00415	0.0042	0.00414	0.00437	0.00436	0.00432
59		0.06251		0.00612	0.00542	0.00548	0.00531	0.0054	0.0054	0.0055
75		0.05322		0.00599	0.00573	0.0055	0.00587
91		0.04191	0.01474	0.00536	0.00515	0.00517	0.00519	0.00512	0.00568	0.00584
141		0.05225	0.0172	0.00435	0.00433	0.0043	0.00417	0.00416	0.00419	0.00423
158		0.06965	0.02491	0.0041	0.00417	0.0041	0.00425		0.00412	0.00403
166		0.04224	0.01127	0.00365	0.00347	0.00347	0.00362	0.0033	0.00331	0.0034
180		0.0438	0.01644	0.00402	0.00415	0.00414	0.00419	0.00413	0.0041	0.00414
224		0.0441	0.0125	0.00404	0.00408	0.00402	0.00405	0.00403	0.0041	0.00405
240		0.05404	0.01217	0.0048	0.00455	0.00442	0.00446	0.00484	0.00453	0.00421
19		0.03775		0.0036	0.00356	0.00347	0.00329	0.00336	0.00332	0.00327
35		0.06451		0.00337	0.00316	0.00323	0.00327		0.00326	0.00325
43		0.065		0.00417	0.00417	0.00416	0.00431	0.00432	0.00425	0.00424
68		0.0695		0.00518	0.00466	0.00412	0.00423		0.0049	0.00468
84		0.06272	0.0199	0.00345	0.00338	0.00317	0.00313			0.00311
92		0.06439	0.02295	0.00329	0.00329	0.00318	0.00315		0.00312	0.00318
6C
Sample	M0	M1	M3	M6	M12	M18	M19	M24	M30	M36
22		0.07883	0.01485	0.00406	0.00196	0.00177	0.00021	0.00021	0.00048	0.00059
48		0.0746	0.02745	0.00565	0.00234	0.00205	0.00074	0.00084	0.00086	0.00092
71		0.06303		0.00577	0.00489	0.00411	0.00016	0.00016	0.00016
97		0.0625	0.035	0.0065	0.00415	0.00395	0.00024	0.00014	0.00039	0.00037
113		0.07403		0.00418	0.00403	0.00415	0.00083	0.00072	0.00073	0.00082
121		0.085		0.00514	0.0044	0.00466	0.00038	0.0003	0.00029	0.00021
154		0.05705		0.00394	0.00349	0.00407	0.00024	0.00019	0.00018
170		0.051	0.01345	0.00346	0.00319	0.00301	0.00024	0.00025	0.00026	0.00026
196		0.043	0.0052	0.00475	0.0041	0.0042	0.00015	0.00024
26		0.0735		0.00425	0.00415	0.00419	0.00035			0.00021
125		0.0435	0.0131	0.00473	0.00443	0.00437	0.00063	0.00062	0.00062	0.0006
216		0.07255	0.017	0.0044	0.0048	0.00489	0.00021	0.0002	0.00019	0.0002
27		0.0815		0.00463	0.00497	0.00469	0.00019	0.00015	0.00017	0.00018
50		0.06435		0.00532	0.00566	0.00574	0.00013		0.00014
100		0.0558	0.02608	0.00655	0.00668	0.00619			0.00016	0.00023
6D
Sample	M0	M1	M3	M6	M12	M18	M19	M24	M30	M36
14		0.072	0.02205	0.00484	0.00359	0.00273	0.00271	0.00247	0.00197	0.00178
55		0.06309	0.02032	0.0051	0.0053	0.00535	0.0051	0.00519	0.00523	0.0064
89		0.07712	0.0285	0.00502	0.00424	0.00382	0.00346	0.00379	0.00348	0.00352
105		0.08		0.02523	0.00438	0.00418	0.00432	0.00454	0.00415	0.00433
147		0.07325		0.00422	0.00447	0.00493	0.0046	0.00429	0.00509	0.00517
162		0.085		0.00303	0.0029	0.0036	0.00393	0.00404	0.00404	0.00414
204		0.068		0.00376	0.00371	0.00371	0.00395	0.00412		0.00415
18		0.0747	0.0222	0.00391	0.00363	0.00349	0.00326	0.00352	0.00356	0.0035
34		0.03132		0.00475	0.00454	0.00497	0.00468	0.00473	0.00487	0.00494
59		0.06885		0.00651	0.00623	0.00659	0.00738	0.00703	0.00705	0.00716
75		0.06215		0.00735	0.00701	0.00696	0.00699
91		0.04395	0.01508	0.00579	0.00569	0.00558	0.0053	0.00528	0.00523	0.00504
141		0.0625	0.01368	0.00478	0.0045	0.00434	0.00433	0.00415	0.00426	0.00431
158		0.0855	0.0246	0.00441	0.00428	0.0042	0.00418		0.00412	0.00408
166		0.0505	0.02628	0.00382	0.00387	0.00364	0.00372	0.00366	0.00355	0.00351
180		0.06525	0.0185	0.00429	0.00423	0.00416	0.00423	0.00425	0.00427	0.00428
224		0.05135	0.01661	0.00419	0.00415	0.00403	0.00405	0.00406	0.00406	0.00419
240		0.058	0.01335	0.00514	0.00516	0.00514	0.005	0.00506	0.00505	0.00517
19		0.0505		0.00382	0.00383	0.00379	0.00355	0.00349	0.00348	0.00343
35		0.0685		0.00368	0.00351	0.00346	0.00341		0.00345	0.00374
43		0.085		0.00426	0.00429	0.00439	0.00433	0.00425	0.00418	0.00426
68		0.0775		0.0054	0.00492	0.00552	0.00517		0.00529	0.00515
84		0.065	0.0232	0.0032	0.00354	0.00312	0.00319			0.00315
92		0.06905	0.0256	0.0036	0.00368	0.00315	0.00321		0.00334	0.00314
