# Supplementary material for: Improved VSV-Ebola-GP booster vaccination approach promotes antibody affinity maturation and durable anti-Ebola immunity in humans
Source: Nat Immunol. 2026 Mar 19;27(5):1053–65. doi: 10.1038/s41590-026-02459-w (PMC13132720; doi:10.1038/s41590-026-02459-w)
Supplement: Supplementary file 7 — All source data. [file 41590_2026_2459_MOESM7_ESM.xlsx]

## Sheet: Extended Figure 1
A												B
Sample	M0	M1	M3	M6	M12	M18	M19	M24	M30	M36		Sample	M0	M1	M3	M6	M12	M18	M19	M24	M30	M36
22	10	507				52	6486			2858		48	10	914				630	1896			675
71	10	344				592	6058			2667		97	10	1091				197	5270			814
154	10	303				138	22300					113	334	2267				758	1419			628
170	10	116				60	5229			2110		121	10	300				189	2881			1814
196	10	1819				256	83373					26	10	137				380	5776			5132
125	10	175				708	2436			711		216	10	143				620	4185			759
50	10	258				153	45369			23410		27	10	157				88	3584			2060
100	10	475					2303
C												D
	M0	M1	M3	M6	M12	M18	M19	M24	M30	M36		Sample	M0	M1	M3	M6	M12	M18	M19	M24	M30	M36
89	10	864				1087	978			605		14	10	108				412	201			218
105	10	120				72	58			43		55	10	398				245	189			125
18	10	507				1012	731			571		162	10	235				674	431			468
59	10	262				170	160			160		204	10	4662				276	313			475
75	10	183				365	375					158	10	121				81	162			114
224	10	181				769	880			554		240	10	403				225	134			150
19	10	333								799		43	10	613				163	192			175
68	10	322				134	262			250
84	10	186				292	332			905
E																	F
	M								F									M									F
Sample	22	71	154	170	196	125	50	100	48	97	113	121	26	216	27		Sample	89	105	18	59	75	224	19	68	84	89	105	18	59	75	224	19	68	84
M0	10	10	10	10	10	10	10	10	10	10	334	10	10	10	10		M0	10	10	10	10	10	10	10	10	10	10	10	10	10	10	10	10
M1	507	344	303	116	1819	175	258	475	914	1091	2267	300	137	143	157		M1	864	120	507	262	183	181	333	322	186	108	398	235	4662	121	403	613
M19	6486	6058	22300	5229	83373	2436	45369		1896	5270	1419	2881	5776	4185	3584		M19	978	58	731	160	375	880		262	332	201	189	431	313	162	134	192
M36	2858			2110		711			675	814	628	1814	5132	759	2060		M36	605	43	571	160		554	799	250	905	218	125	468	475	114	150	175
