# Supplementary material for: Improved VSV-Ebola-GP booster vaccination approach promotes antibody affinity maturation and durable anti-Ebola immunity in humans
Source: Nat Immunol. 2026 Mar 19;27(5):1053–65. doi: 10.1038/s41590-026-02459-w (PMC13132720; doi:10.1038/s41590-026-02459-w)
Supplement: Supplementary file 8 — All source data. [file 41590_2026_2459_MOESM8_ESM.xlsx]

## Sheet: Extended Figure 2
2B
		Titers of EBOV-GP+ antibodies at each timepoint for all participants by group
	Timepoint	Prime-Boost												No Boost
	M0	55	55	55	55	55	55	55	55	55	55	55	60.2	55	55	55	55	55	55	55	55	55	55	55	87.4	55	55	55	55
	M1	1571.24	1265.34	615.21	2044.56	1064.27	519.66	21227.7	2827.57	1974.9		6844.6	474.11	441.1	380.67	6510.22	279.74	1767.53	9806.4	821.18	1222.43	3692.81	18931.1	4737.68	978.29	2416.72			3487.06
	M6	761.47	2901.72	1704.38	4569.91	652.17	9684.78	1579.81	2555.45		659.69	3616.46		918.79	4420.71	5085.24	1414.41	5502.09	2346.07	2001.94	2772.53	826.34	24535.1		1982.43				6063.14
	M18	468.32	8476.41	3044.99	4093.33	919.72	4768.26	1341.93	4367.41	933.73	667.43	2916.67	255.02	1724.66	2083.76	9325.7	879.95	3055.44	1463.02	1257.58	2996.99	831.09							7879.2
	M19	105036	15666.6	34750.7	51895.1	10662.3	11122.7	119869	9340.62	25542.8	114229	60943.3	12174.3	1600.73	2221.84	9340.62	779.95	2705.57	1587.57	1302.06	2616.03	698.98					2830.42	3363.59	7635.94
	M24	101651	10099.8	26105.7	21386.3	8254.9	9162.94	34520.8	8706.68		62472.9	51627.8	6852.29	1052.38	1459.45	5641.41	485.16	1874.82	1370.68	1069.96	2234.24								7266.44
	M36	22275.6	3135.65	7418.38	4414.88	3996.55	6175.01	17772.6	4934.82	7952.31	34496.4	40029	3115	491.44	490.71	4934.82	418.93	2396.16	1154.19	1001.11	2208.22	708.11	4161	360	1833.17	1648.03	2573.58	4031.36	4124
2C
			M6			M18			M19			M24
			EBOV-GP Response			EBOV-GP Response			EBOV-GP Response			EBOV-GP Response
	Group	Participant	Antibodies	B cells		Antibodies	B cells		Antibodies	B cells		Antibodies	B cells
	Prime-Boost	101-0002-2	9.57264	0.0271783		8.87135	0.0101102		16.6805	0.0526114		16.6333	0.0135353
		101-0004-8	11.5027	0.335717		13.0492	0.0908151		13.9354	0.0872798		13.302	0.0362488
		101-0007-1	10.735	0.0069041		11.5722	0.0034002		15.0847	0.0343343		14.6721	0.00568731
		101-0009-7	12.1579	0.0507518		11.9991	0.0327028		15.6633	0.0607931		14.3844	0.0260034
		101-0012-1	9.3491	0.107834		9.84505	0.036918		13.3802	0.185152		13.011	0.0415896
		101-0028-7	13.2415	0.0830692		12.2193	0.031446		13.4412	0.0304037		13.1616	0.0248687
		101-0052-7	10.6255	0.0629664		10.3901	0.0247343		16.8711	0.500237		15.0752	0.0970854
		101-0056-8	11.3194	0.147133		12.0926	0.0249016		13.1893	0.0821323		13.0879	0.0282845
		101-0061-8				9.86686	0.0161112		14.6406	0.327169
		101-0068-3	9.36564	0.0170008		9.38247	0.00936988		16.8016	0.107688		15.9309	0.0172894
		101-0072-5	11.8204	0.0293945		11.5101	0.0120416		15.8952	0.0836366		15.6559	0.0283126
		101-0074-1				7.99447	0.0230967		13.5716	0.14913		12.7424	0.0406707
	No Boost	101-0001-4	9.84359	0.0276052		10.7521	0.0193388		10.6445	0.0199571		10.0394	0.00928182
		101-0005-5	12.1101	0.00068228		11.025	0.00181835		11.1175	0.00317456		10.5112	0.0137996
		101-0008-9	12.3121	0.175636		13.187	0.0559969		13.1893	0.0591935		12.4618	0.0348516
		101-0010-5	10.466	0.0339318		9.78128	0.0188392		9.60724	0.0138138		8.92232	0.00959877
		101-0016-2	12.4258	0.184273		11.5772	0.135775		11.4017	0.105782		10.8725	0.0869267
		101-0020-4	11.196	0.138308		10.5147	0.0355588		10.6326	0.049477		10.4207	0.011181
		101-0027-9	10.9672	0.102764		10.2964	0.0201678		10.3466	0.0156887		10.0633	0.0140815
		101-0037-8	14.5826	0.0198059
		101-0040-2
		101-0050-1	11.437	0.0130819		11.5493	0.0160197		11.3532	0.0224033		11.1256	0.0525962
		101-0051-9	9.69059	0.241572		9.69886	0.0588566		9.44911	0.0790246
		101-0058-4	10.953	0.0176019
		101-0060-0
		101-0062-6							11.4668	0.0761383
		101-0063-4							11.7158	0.132455
		101-0073-3	12.5658	0.123127		12.9438	0.0985469		12.8986	0.0917529		12.827	0.0557347
