# Supplementary material for: Improved VSV-Ebola-GP booster vaccination approach promotes antibody affinity maturation and durable anti-Ebola immunity in humans
Source: Nat Immunol. 2026 Mar 19;27(5):1053–65. doi: 10.1038/s41590-026-02459-w (PMC13132720; doi:10.1038/s41590-026-02459-w)
Supplement: Supplementary file 9 — All source data. [file 41590_2026_2459_MOESM9_ESM.xlsx]

## Sheet: Extended Figure 3
No Boost										Prime-Boost
Sample	Month		IgA	IgG	IgM					Sample	Month		IgA	IgG	IgM
14	1		13.5	15.169	71.331					22	1		7.94457	14.9343	77.1211
55	1		4.60993	16.1939	79.1962					48	1		5.00047	11.6018	83.3977
89	1		5.54526	19.78	74.6748					71	1		12.0537	18.755	69.1913
105	1		12.1029	14.3561	73.541					97	1		16.3548	10.9473	72.6979
147	1		14.7788	12.6549	72.5664					113	1		3.51762	14.5184	81.964
162	1		17.4562	9.84302	72.7008					121	1		6.63028	5.41916	87.9506
204	1		18.3444	11.001	70.6546					154	1		14.3818	11.9008	73.7174
18	1		12.1626	8.95738	78.8801					170	1	M1	15.1322	3.99772	80.8701
34	1		6.63039	19.8849	73.4847					196	1		5.20126	9.1549	85.6438
59	1		14.9853	7.98625	77.0285					26	1		9.63469	19.9103	70.455
75	1		4.01042	31.3505	64.639					125	1		2.20193	9.50327	88.2948
91	1		6.50558	10.1688	83.3256					216	1		5.22426	16.5443	78.2314
141	1	M1	13.9043	11.9694	74.1263					27	1		9.10088	9.81169	81.0874
158	1		5.19481	15.7213	79.0839					50	1		12.9618	7.83124	79.207
166	1		10.0567	16.6856	73.2578					100	1		5.95897	10.1449	83.8961
180	1		11.1825	7.24074	81.5767
224	1		4.091	9.82676	86.0822							|
240	1		13.6611	13.0477	73.2912
19	1		13.5828	9.61242	76.8048					22	6		2.19092	16.0642	81.7449
35	1		13.5107	12.2447	74.2445					48	6		4.94377	33.4737	61.5825
43	1		10.5646	5.53642	83.899					71	6		9.81107	19.0222	71.1667
68	1		6.026	5.96955	88.0045					97	6		20.1586	11.5732	68.2682
84	1		11.7158	5.22618	83.058					113	6		11.8278	15.2292	72.943
92	1		4.84525	11.6381	83.5166					121	6		4.31948	8.13638	87.5441
										154	6		17.8936	15.447	66.6594
		|								170	6	M6	18.0531	11.3533	70.5936
										196	6		13.1588	14.9426	71.8986
14	6		12.7898	8.44156	78.7686					26	6		16.5728	21.1288	62.2984
55	6		10.012	14.4631	75.5249					125	6		4.02904	15.0212	80.9498
89	6		10.3796	19.6069	70.0134					216	6		10.6182	23.1158	66.2659
105	6		10.7043	24.2549	65.0407					27	6		12.4829	15.6836	71.8335
147	6		16.1038	12.462	71.4343					50	6		12.1074	9.96628	77.9263
162	6		22.2957	13.8015	63.9028					100	6		6.24966	20.1487	73.6016
204	6		17.9955	17.9225	64.082
18	6		11.8304	17.9354	70.2342							|
34	6		12.2591	20.2994	67.4416
59	6		17.362	9.25157	73.3864					22	12		3.04112	12.2999	84.659
75	6		1.65581	36.084	62.2602					48	12		*del neg value	52.3703	51.5136
91	6		6.41431	15.1499	78.4358					71	12		12.9918	18.6885	68.3197
141	6	M6	7.01607	23.3543	69.6296					97	12		18.7875	18.4853	62.7273
158	6		7.9368	21.2149	70.8483					113	12		11.6077	11.7084	76.6839
166	6		15.3798	17.3465	67.2737					121	12		4.01849	9.40612	86.5754
180	6		18.853	17.9381	63.2089					154	12		20.9501	17.5881	61.4619
224	6		6.55738	16.459	76.9836					170	12	M12	13.6203	17.8802	68.4995
240	6		13.6787	19.4087	66.9125					196	12		11.1745	28.2544	60.571
19	6		16.2269	15.3991	68.374					26	12		10.6568	24.9315	64.4117
35	6		10.8488	16.0943	73.0569					125	12		5.79382	29.7921	64.4141
43	6		11.6966	8.10767	80.1958					216	12		11.8831	44.9396	43.1772
68	6		3.20921	13.8377	82.9531					27	12		12.0643	21.9864	65.9493
84	6		14.5941	10.9096	74.4963					50	12		20.0095	11.6835	68.307
92	6		8.20538	20.292	71.5026					100	12		5.53443	28.9227	65.5429
		|										|
14	12		13.8754	20.0973	66.0273					22	18		4.98824	14.3769	80.6349
55	12		4.14781	26.2896	69.5626					48	18		5.73677	56.6817	37.5815
89	12		11.1456	29.4947	59.3597					71	18		7.28507	31.0407	61.6742
105	12		10.4894	23.234	66.2766					97	18		17.3682	28.0607	54.5711
147	12		12.4964	19.1046	68.399					113	18		10.1744	22.0715	67.7541
162	12		21.6127	12.2231	66.1642					121	18		7.54404	11.2383	81.2176
204	12		18.0483	22.4314	59.5203					154	18		19.695	31.6051	48.6998
18	12		12.6906	28.1886	59.1208					170	18	M18	17.5612	29.196	53.2428
34	12		11.0084	29.9007	59.0909					196	18		16.4039	39.2952	44.3009
59	12		20.0977	16.5722	63.33					26	18		13.3773	43.4888	43.1339
75	12		3.48116	41.3564	55.1625					125	18		10.4295	40.5869	48.9837
91	12		6.59758	21.2664	72.136					216	18		10.3642	55.5491	34.0867
141	12	M12	12.2525	36.5923	51.1552					27	18		11.0117	34.3385	54.6498
158	12		9.55696	34.2152	56.2278					50	18		15.0793	27.735	57.1857
166	12		14.6136	26.22	59.1665					100	18		8.71359	34.5491	56.7374
180	12		18.0375	26.9757	54.9868
224	12		6.43281	25.3814	68.1858							|
240	12		16.5161	25.9595	57.5244
19	12		16.5743	24.8104	58.6153					22	19		7.13489	79.8642	13.0009
35	12		10.6564	20.0729	69.2706					48	19		4.66378	80.9916	14.3447
43	12		12.2524	18.9203	68.8273					71	19		11.0594	83.9149	5.02565
68	12		10.9287	20.9562	68.1151					97	19		3.3233	84.6251	12.0516
84	12		10.6711	22.0545	67.2744					113	19		2.77085	90.0804	7.14879
92	12		10.4843	35.8624	53.6533					121	19		13.4975	78.6084	7.89409
										154	19		2.12242	96.4766	1.40099
		|								170	19	M19	6.69692	89.0428	4.26027
										196	19		9.37985	83.7151	6.90506
14	18		13.2987	41.4329	45.2684					26	19		8.41714	86.0914	5.49143
55	18		5.01199	49.4631	45.5249					125	19		9.95074	78.7547	11.2945
89	18		10.0797	43.0654	46.8549					216	19		8.51158	86.2236	5.26485
105	18		10.3468	27.621	62.0323					27	19		14.3789	79.3702	6.25091
147	18		12.622	21.577	65.801					50	19		10.4357	85.1441	4.42015
162	18		18.2187	24.507	57.2743					100	19		*	*	*
204	18		15.0322	41.7801	43.1877
18	18		10.3195	47.0181	42.6624							|
34	18		13.3172	39.7457	46.9372
59	18		20.6154	28.359	51.0256					22	24		4.79228	80.2886	14.9191
75	18		4.03605	50.3351	45.6289					48	24		4.70203	76.9164	18.3815
91	18		2.72296	36.0457	61.2313					71	24		10.1556	88.6304	1.21405
141	18	M18	10.5608	44.1734	45.2658					97	24		9.41473	82.2926	8.29264
158	18		9.38408	45.8893	44.7266					113	24		6.75839	87.4005	5.8411
166	18		12.9052	29.2709	57.8238					121	24		9.03646	77.2266	13.737
180	18		10.112	43.5971	46.2909					154	24		2.49145	95.3482	2.16032
224	18		4.27761	44.4693	51.2531					170	24	M24	8.49201	88.2131	3.29485
240	18		*	*	*					196	24		12.4654	84.019	3.51568
19	18		15.0021	37.7118	47.2861					26	24		*	*	*
35	18		10.4216	31.5315	58.0468					125	24		9.4123	74.6014	15.9863
43	18		10.2572	30.1153	59.6275					216	24		7.1717	88.6456	4.18269
68	18		10.5867	38.3998	51.0135					27	24		6.84546	87.2355	5.919
84	18		10.3864	39.0203	50.5932					50	24		*	*	*
92	18		7.86495	45.5421	46.593					100	24		*	*	*
		|										|
14	19		12.4554	44.0192	43.5254					22	30		4.52086	80.75	14.7292
55	19		*	*	*					48	30		4.1619	78.2329	17.6052
89	19		10.5859	45.3419	44.0721					71	30		13.6661	78.7643	7.56956
105	19		10.6829	32.2493	57.0678					97	30		6.11782	88.2299	5.65228
147	19		12.1673	22.8872	64.9455					113	30		3.60954	88.0051	8.38539
162	19		17.7579	23.8161	58.4261					121	30		8.00033	81.9252	10.0745
204	19		14.2087	44.9541	40.8372					154	30		2.6063	94.6858	2.70785
18	19		*	*	*					170	30	M30	10.4052	85.5146	4.08024
34	19		14.041	41.0234	44.9356					196	30		*	*	*
59	19		21.4595	30.1436	48.3969					26	30		*	*	*
75	19		5.68709	51.0763	43.2366					125	30		10.4078	75.2675	14.3246
91	19		*	*	*					216	30		4.44304	90.6502	4.90679
141	19	M19	9.52893	48.5032	41.9679					27	30		7.10897	88.061	4.83
158	19		9.38071	48.2437	42.3756					50	30		17.4423	76.9788	5.57889
166	19		*	*	*					100	30		9.28442	85.3578	5.35779
180	19		9.95224	44.2461	45.8016
224	19		*	*	*							|
240	19		*	*	*
19	19		14.3705	39.8405	45.789					22	36		4.50323	80.7646	14.7322
35	19		10.2185	34.184	55.5975					48	36		4.46386	83.7506	11.7855
43	19		10.1362	32.0227	57.8411					71	36		*	*	*
68	19		*	*	*					97	36		6.45542	89.5254	4.0192
84	19		11.2844	40.3578	48.3578					113	36		7.10026	87.4051	5.49469
92	19		*	*	*					121	36		8.53704	83.4095	8.0535
										154	36		*	*	*
		|								170	36	M36	9.59018	87.0144	3.39543
										196	36		*	*	*
14	24		*	*	*					26	36		8.51917	87.7766	3.70427
55	24		*	*	*					125	36		9.37808	80.4865	10.1355
89	24		9.14247	52.0417	38.8158					216	36		6.51757	89.352	4.13039
105	24		*	*	*					27	36		5.30973	89.6763	5.014
147	24		*	*	*					50	36		*	*	*
162	24		15.398	25.0359	59.5661					100	36		3.83486	91.6514	4.51376
204	24		*	*	*
18	24		*	*	*
34	24		11.3673	50.5286	38.1041
59	24		16.2988	45.2683	38.4329
75	24		*	*	*
91	24		*	*	*
141	24	M24	9.50445	57.8338	32.6617
158	24		*	*	*
166	24		*	*	*
180	24		9.81979	57.7865	32.3937
224	24		*	*	*
240	24		*	*	*
19	24		*	*	*
35	24		*	*	*
43	24		*	*	*
68	24		*	*	*
84	24		*	*	*
92	24		*	*	*
		|
14	30		*	*	*
55	30		*	*	*
89	30		10.7153	59.5268	29.7579
105	30		*	*	*
147	30		*	*	*
162	30		*	*	*
204	30		*	*	*
18	30		*	*	*
34	30		*	*	*
59	30		10.4037	57.8851	31.7112
75	30		*	*	*
91	30		*	*	*
141	30	M30	10.3109	66.6545	23.0345
158	30		*	*	*
166	30		*	*	*
180	30		13.4804	66.6592	19.8604
224	30		*	*	*
240	30		*	*	*
19	30		*	*	*
35	30		*	*	*
43	30		*	*	*
68	30		*	*	*
84	30		*	*	*
92	30		*	*	*
		|
14	36		*	*	*
55	36		*	*	*
89	36		10.1493	63.2836	26.5672
105	36		*	*	*
147	36		*	*	*
162	36		*	*	*
204	36		*	*	*
18	36		*	*	*
34	36		*	*	*
59	36		*	*	*
75	36		*	*	*
91	36		*	*	*
141	36	M36	*	*	*
158	36		*	*	*
166	36		*	*	*
180	36		11.6292	75.9586	12.4122
224	36		*	*	*
240	36		*	*	*
19	36		*	*	*
35	36		*	*	*
43	36		*	*	*
68	36		*	*	*
84	36		*	*	*
92	36		*	*	*
