# Supplementary material for: Improved VSV-Ebola-GP booster vaccination approach promotes antibody affinity maturation and durable anti-Ebola immunity in humans
Source: Nat Immunol. 2026 Mar 19;27(5):1053–65. doi: 10.1038/s41590-026-02459-w (PMC13132720; doi:10.1038/s41590-026-02459-w)
Supplement: Supplementary file 10 — All source data. [file 41590_2026_2459_MOESM10_ESM.xlsx]

## Sheet: Extended Figure 4
				Intensities for each marker within each cluster of the heatmap
	Participant	Boost	Timepoint	C-01|APC-A___FCRL5|median	C-02|APC-A___FCRL5|median	C-03|APC-A___FCRL5|median	C-04|APC-A___FCRL5|median	C-05|APC-A___FCRL5|median	C-06|APC-A___FCRL5|median	C-07|APC-A___FCRL5|median	C-08|APC-A___FCRL5|median	C-09|APC-A___FCRL5|median	C-10|APC-A___FCRL5|median	C-11|APC-A___FCRL5|median	C-12|APC-A___FCRL5|median	C-13|APC-A___FCRL5|median	C-14|APC-A___FCRL5|median	C-15|APC-A___FCRL5|median	C-16|APC-A___FCRL5|median	C-17|APC-A___FCRL5|median	C-18|APC-A___FCRL5|median	C-19|APC-A___FCRL5|median	C-20|APC-A___FCRL5|median	C-21|APC-A___FCRL5|median	C-22|APC-A___FCRL5|median	C-23|APC-A___FCRL5|median	C-24|APC-A___FCRL5|median	C-25|APC-A___FCRL5|median	C-26|APC-A___FCRL5|median	C-27|APC-A___FCRL5|median	C-28|APC-A___FCRL5|median	C-29|APC-A___FCRL5|median	C-30|APC-A___FCRL5|median	C-01|APC-Fire 810-A___CD38|median	C-02|APC-Fire 810-A___CD38|median	C-03|APC-Fire 810-A___CD38|median	C-04|APC-Fire 810-A___CD38|median	C-05|APC-Fire 810-A___CD38|median	C-06|APC-Fire 810-A___CD38|median	C-07|APC-Fire 810-A___CD38|median	C-08|APC-Fire 810-A___CD38|median	C-09|APC-Fire 810-A___CD38|median	C-10|APC-Fire 810-A___CD38|median	C-11|APC-Fire 810-A___CD38|median	C-12|APC-Fire 810-A___CD38|median	C-13|APC-Fire 810-A___CD38|median	C-14|APC-Fire 810-A___CD38|median	C-15|APC-Fire 810-A___CD38|median	C-16|APC-Fire 810-A___CD38|median
	101-0001-4	NO	M0	60.4	1.49	25.3	70.5	-3.22	-104	41.9	37	66.7	116	-90.9	6.67	18.3	41.7	22.8	55.8	-50.6	22.8	-16.3	-24.7	39.9	10.4	-44.6	16.3	1.72	133	38.5	3.3	-7.6	-59.5	-34.1	205	69.4	-24	2513	11852	1089	-145	-134	-267	1440	-0.102	-100	311	-29.1	-235
	101-0001-4		M1	62.3	7.64	22.5	74	17.4	-47.4	36.3	37.8	77.3	129	-85.8	-10.8	20.5	56.6	24.1	51.4	-49.9	24	-14.9	-27.1	39.5	11.7	-29.2	20.1	0.901	132	45.2	-1.23	24.7	-58.4	-44.1	222	82	-56.6	1618	10408	1150	-178	-166	-275	1212	-11.5	-121	370	-23.7	-278
	101-0001-4		M6	14.8	-0.352	-10.9	32.5	23.3	-90.3	-4.99	38.2	21.6	126	-29.6	-7.63	-8.46	17.6	-27.3	152	-18.6	-4.95	-49.9	-8.51	-2.05	-37.4	-27.1	-14.6	-17.9	157	6.25	-40.9	-47.4	-135	-34.8	217	71.5	-44.4	1613	14012	975	-38.8	-27.4	-82.1	1300	91.9	-53.7	366	39.9	-96
	101-0001-4		M18	59.8	-4.95	19.6	71.4	28.7	-127	33.9	37.8	99.6	201	-96.1	-19.2	8.27	57.9	24.4	107	-55.4	14.9	-4.74	-32.5	33.7	12.6	-28.7	7.1	4.86	162	37.9	4.41	-0.486	-62.9	-24.2	200	85	-60.8	2208	13573	1068	-130	-110	-247	1431	15.5	-89.2	488	-17.8	-239
	101-0001-4		M19	70.3	-5.11	28.6	76.3	-6.25	-98	62.3	31.1	89.2	137	-93.1	-9.65	25	69.5	34.9	72.5	-50.7	27.1	-2.41	-24.9	44.9	17.8	-24	16.5	11.3	130	57.1	14.5	11.3	-70	-35.8	187	55.7	-72.8	2493	12170	1065	-139	-112	-217	1228	11.2	-107	450	-28	-232
	101-0001-4		M24	24.7	-4.97	-9.32	57	66.8	-33.9	35.9	73.2	23.9	162	-20	-0.106	0.894	3.83	-33.7	163	-10.3	3.19	-68	-6.41	4.21	-41.6	-11.7	-6.09	-13.3	173	18.1	-37	-41.7	-132	-75.5	179	31.3	-128	1619	11685	1102	-71.3	-67.6	-146	1016	50	-74.1	366	13.1	-128
	101-0001-4		M36	62.6	-13.8	25.5	76.2	-27.4	-40.8	60.1	65.2	69.4	155	-79	7.84	25.9	90.8	25.6	58.9	-43.5	29.6	29	-24	43.3	18.6	-19.7	27.5	11.4	118	39.9	21.7	15.5	-56.4	-51	177	59.3	-100	3372	12468	963	-151	-135	-240	1170	-45.1	-116	349	-15.8	-246
	101-0002-2	YES	M0	58.7	-5.81	30.4	76.4	-10.8	-67.9	46.1	54.6	82.7	126	-115	-6.8	41.2	69.4	22.1	62.4	-50.9	31.7	34.5	-22.2	47.9	22.7	-27.8	20.2	17.7	84	35.1	26.6	26.1	-50.5	-69	197	-15.9	-102	1981	8097	613	-140	-133	-258	1023	35.1	-112	501	-55.5	-223
	101-0002-2		M1	49.6	-1.61	29.2	11.7	7.68	-68.2	221	17.4	81.3	88.3	-93.7	-4.12	38	63.8	29.3	75.5	-38.3	37.9	4.35	-15.2	46.4	28.2	-39.8	57.3	15.2	70.1	187	30.9	93.7	-26.5	-53.9	118	-18.1	-112	1910	9497	843	-159	-54.1	-297	1857	39.5	-126	513	-51.9	-177
	101-0002-2		M6	-8.75	-23.3	-17.1	-10.8	-14.1	-62.4	-2.42	-7.9	24.7	76.5	-67.5	-9.86	-11.2	23.7	-31.7	79.7	-38.8	3.22	-75.2	-8.33	18.4	-32.1	-15.2	-21.6	-1.37	63.4	20.4	-35.4	-37	-186	-67.9	213	-21.4	-105	1555	9124	904	-107	-44.3	-170	751	67.7	-71.8	377	5.76	-132
	101-0002-2		M18	69.6	-0.983	34.5	63.7	98.2	-70	7.84	-36.3	71	107	-90.8	16.4	34.1	88.9	31.2	79.6	-42.7	34.4	-16.7	-12.8	60.8	30.7	-12.1	5.08	21.4	83.5	46.2	33	53.9	-70.1	-59.3	123	-23.2	-231	1747	10454	1033	-95.5	-150	-358	1005	74.2	-128	373	-42.9	-177
	101-0002-2		M19	65.9	6.29	34.9	128	15.6	-72.9	184	98.6	71.2	199	-112	-11.3	46.8	113	30.8	83.7	-48.3	39.8	6.93	-19.2	16.8	29.3	-10.2	-0.415	21.1	118	55.6	35.4	32.2	-71.6	-66.9	139	-31.1	-201	1831	13394	2739	-115	-123	-363	1352	39.7	-127	414	-50.7	-211
	101-0002-2		M24	11.6	-10.8	-11.1	28.1	26.9	-59.6	5.01	53.7	32.5	126	-37.1	-6.68	-2.38	35	-25.1	54.6	-24.2	-3.41	-35.9	-10.8	-10.9	-28	-23.8	-9.39	3.26	36.2	16.5	-16.4	-29.6	-152	-75.4	139	-23.8	-86.6	2609	14094	902	-70	-54.4	-125	946	57.9	-75.2	385	5.99	-87.4
	101-0002-2		M36	64.4	11.1	34.7	112	5.01	-71	-22.3	-51	63.3	91.6	-99.2	-7.44	40.5	81.4	30.1	59.6	-53.3	46.1		-14.4	56.8	32	-24	79.7	22	90.8	67.1	32.7	26	-46.2	-84.4	183	-10.8	-147	1564	8968	1479	-116	-91.7	-325	1224	27	-117	523	-0.392	-120
	101-0004-8	YES	M0	79.4	8.73	26.5	113	24.4	-116	22.4	63.9	73	150	-85.4	3.91	28.1	91.7	27.8	94.7	-42.1	19.8	3.19	-21.8	33.6	18.1	-30.4	10.3	11.2	123	39.9	21.3	2.83	-105	-74.6	316	98.9	-108	1873	17124	1149	-164	-172	-281	1261	118	-92	437	-58.6	-261
	101-0004-8		M1	84.6	17.4	33.6	152	64.8	-104	71.6	81.9	72.1	197	-50.7	12.8	36.2	74.8	35.8	118	-32.7	27.9	46.6	-13.9	47.7	23.1	-18.9	21.4	16.2	139	52.2	35.5	64.9	-65.8	-70.8	281	95.5	-122	2175	19219	1215	-158	-162	-260	1716	95	-82.4	392	-52.8	-254
	101-0004-8		M6	30.5	0.211	-1.56	75.4	37.8	-59.4	29.2	71.9	33	164	-26.3	0.825	0.00517	34.1	-0.656	172	-17.6	1.68	-56.3	-5.24	3.07	-21.7	-15.8	-3.78	-3.18	155	21.2	-22.4	-14.6	-210	-35.4	303	110	-38.8	1531	15590	1074	-51.3	-62	-132	908	162	-27.7	405	2.83	-114
	101-0004-8		M18	87.8	22.8	34.9	145	80.2	-112	50	90.6	75.8	191	-59.2	8.32	42.5	84.8	38.2	107	-34.2	31.9	24	-17.8	44.5	24.4	-22	18.4	20.9	131	45.9	35.1	16.4	-79	-46.4	393	101	-12.5	2469	15143	1170	-139	-171	-228	1596	73.3	-103	471	-86.9	-224
	101-0004-8		M19	85.8	9.02	33.1	93	89.3	-109	69.6	54.3	80.3	147	-62.1	9.19	27.7	44.4	31	121	-43.5	25.3	55.4	-20.4	34.6	23.6	-26.5	15.3	19.3	112	46.2	35	86.9	-8.8	-9.63	253	73.4	-2.17	1659	24147	881	-187	-147	-312	937	24.9	-96.6	215	-42.9	-234
	101-0004-8		M24	58	5.46	12.3	116	103	30.2	29	62	37.8	127	29.7	14.7	20.8	39.6	8.61	213	-0.32	18	-30.6	5.45	18.5	-10.3	5.88	7.66	9.53	121	23.4	-1.94	14.8	-209	-121	201	36.1	-167	1548	12731	939	-90.8	-91.9	-140	873	55.3	-74.3	495	-16	-162
	101-0004-8		M36	87.1	12.8	35.3	124	149	-97.4	71.2	56	92.7	222	-59.1	9.19	33.6	83.7	44	155	-35.1	23.3	27	-17.2	54.3	28.7	-23.4	13.4	21.6	170	43.5	34.5	79.7	-98	-63.7	281	77	-209	1969	15432	1038	-175	-195	-363	1108	60	-117	551	-86.6	-325
	101-0005-5	NO	M0	69.4	5.07	32.6	116	107	-44.9	27.7	39.5	122	240	-77.4	2.62	13.5	59.8	29	230	-38.7	16	-8.57	-17.8	36.1	17.8	-21.9	4.34	11.1	265	38.6	27.7	19.4	-79.2	-54.7	162	59.2	-151	1192	13293	817	-131	-120	-205	955	-9.18	-95.9	486	12.1	-250
	101-0005-5		M1	99.1	20.2	39.9	155	171	-85.5	9.94	69.3	147	246	-72.8	13.7	23.4	59.3	33.6	290	-26.6	24.6	47.5	-10.9	44.8	22.8	-18.8	18.8	16.2	337	45.1	35.7	37.5	-42.6	-50.1	165	63.4	-180	2123	17433	973	-153	-152	-225	1738	-5.42	-116	445	24.3	-272
	101-0005-5		M6	48.6	46.3	5.84	108	127	-29.4	33.5	45.2	99	256	22.5	20	8.26	52.8	-5.82	321	7.45	-1.13	-7.37	9.09	14.7	-5.25	-4.31	-5.56	1.87	296	28.3	-5.04	-14.9	-174	51.6	254	55.3	14	1362	13955	1050	-13.2	64.8	-23.5	959	54.1	-41.7	467	61.3	-65
	101-0005-5		M18	85.5	26.6	41.6	157	99.6	-45.3	31.4	57	128	252	-78.8	12.8	24	54.8	32.3	255	-37.9	23.3	7.37	-12.6	33.8	24.9	-9.87	21.8	17.6	303	43.5	35.6	28.1	-43.9	-62.6	246	49.4	-160	1882	14226	800	-178	-119	-253	806	-36.4	-121	467	22.2	-280
	101-0005-5		M19	70.6	9.09	36.4	138	125	-40.1	25.1	42	111	326	-74.8	16.9	13.1	60.5	30.5	266	-28	23.9	48	-12.2	28	20	-17.9	23.5	12.9	362	48.2	33.5	19.8	-89.8	-82.7	167	29.9	-164	1472	14052	761	-146	-123	-271	762	-8.31	-117	406	-16.2	-266
	101-0005-5		M24	68.8	9.24	11.4	130	154	16.2	62.1	65.9	89.8	268	37.2	26.1	15.3	69.2	-6.71	306	11.7	13.9	5.55	16.9	18	-0.083	15.3	3.75	8.28	363	3.48	4.31	1.24	-167	-15.2	181	39.3	-103	2410	13971	1049	-68.3	-29.5	-93.4	848	11.8	-75.2	489	35.5	-103
	101-0005-5		M36	91.3	11.1	39.6	163	180	-34.9	42.6	54	147	291	-74.9	19.3	16.3	66.6	33.9	304	-42.5	23.4	64.3	-17.8	42.6	23.1	-26.2	14.1	15.5	368	51.7	32.2	16.1	-48.6	-56.7	171	53.5	-144	1855	13238	759	-138	-126	-260	827	-38.5	-119	393	12.6	-283
	101-0007-1	YES	M0	69.1	-8.25	26.8	80.3	66.9	-11.1	60.2	25.7	86.9	177	-87.4	6.26	22.1	71.9	21.4	85.3	-39.5	25.5	10.7	-19.5	28	15.8	-34.1	36	13.1	134	43.1	27.6	22.1	-77	-95.4	258	-10.6	-101	1220	7297	1023	-163	-130	-219	875	-49.2	-127	429	-22.7	-207
	101-0007-1		M1	80.1	-20.1	27.4	99.5	127	15.8	75.2	42.4	105	208	-67.8	6.5	30.9	65.1	22.5	110	-32.7	22.6	2.01	-17.2	29	16.6	-12.3	39.1	15.9	197	32.9	25.7	16.8	-121	-123	221	-19.6	-156	2767	6468	751	-162	-129	-346	758	4.25	-130	352	-22.5	-246
	101-0007-1		M6	21.9	-6.85	-7.61	54.8	14.9	-37.8	32.2	43.1	41.6	144	-8.25	-7.86	-3.83	31.7	-29.6	178	-18.3	-0.34	-69.5	-7.35	-4.88	-33.2	-20.7	-33.4	-5.07	198	8.29	-37.4	-31.2	-243	-71.1	265	2.87	-75.3	1769	8787	1025	-67.5	-20.9	-136	763	19.3	-68.1	401	32.5	-103
	101-0007-1		M18	52.5	-14.5	24	71.9	-15.4	-15.5	38.5	21.8	85.7	138	-75.1	-3.79	22.2	57.7	18.4	126	-31	24.9	17.6	-16.3	23.7	15.2	-23.4	28.1	13.5	128	26.8	24.8	10.1	-136	-75.4	245	-4.93	-121	1644	7660	675	-160	-116	-247	878	-11.3	-116	380	-4.09	-233
	101-0007-1		M19	60.1	-2.63	31.5	89.7	51	3.66	36.2	42.6	90	177	-72.5	5.09	31.1	60.6	23.6	87.5	-28.6	30.3	11.4	-13	27.9	19.6	-15.7	34.5	16.8	96.2	24.3	35.5	11.8	-40.7	-93.3	246	-16.1	-174	2043	10138	743	-192	-133	-243	927	-20.5	-128	341	3.35	-220
	101-0007-1		M24	30	-6.39	-0.4	83.6	103	25.6	47.4	45	66.8	182	18.5	4.25	12.9	44.6	-22	185	-3.56	9.99	-40.9	2.31	5.3	-25	-4.98	-15.5	9.62	202	20.2	-19.5	-12.3	-121	-112	207	-21.9	-176	2082	6621	1007	-115	-47.5	-188	617	13.1	-97.4	371	16.3	-160
	101-0007-1		M36	59.1	-9.65	22.9	82.7	30	-1.91	24.7	35.5	103	191	-43.2	2.73	25	62.4	21.8	91.3	-29.2	23.4	12.1	-13.9	30.8	15.5	-27.3	21.9	21.1	192	37.4	33.8	28.7	-44	-113	195	-19.4	-186	1134	6070	745	-162	-140	-296	685	-4.17	-118	305	-3.25	-223
	101-0008-9	NO	M0	59.6	-8.92	25.8	93	60.4	50.2	-2.92	19.9	54.8	101	-94.1	8.02	26.6	172	7.72	18.3	-39.2	30.5	18.7	-14.2	26.7	9.71	-38.8	-4.31	13	63.7	37.7	29.5	-21.1	-114	-118	187	-90.5	-123	1538	8164	879	-89.7	-164	-287	850	-105	-123	125	-142	-199
	101-0008-9		M1	50.7	-7.21	22.6	86.3	-13.5	-46	20.4	20.5	69.9	140	-95.1	0.671	24.3	50.2	7.25	44.6	-39.3	22.2	5.88	-16.9	30.2	5.66	-44	34.1	3.93	78.4	14.8	9.86	4.29	-120	-126	137	-95	-197	1527	10482	1015	-119	-195	-321	1172	-94.5	-128	301	-147	-267
	101-0008-9		M6	-4.37	-29.3	-12.3	26.7	-13.1	-30.5	-25.7	21.2	21.5	120	-60.9	-8.45	-14.2	42.5	-17.5	66.1	-25.6	-3.8	-112	-6.7	-4.44	-20.5	-31.4	-6.2	-8.86	102	-1.65	-30.9	-18.2	-229	-72.5	162	-51	-113	1463	7602	1054	-75.9	-74.4	-116	871	-20.1	-62.4	274	-68.3	-82.8
	101-0008-9		M18	59.2	12.4	24.6	106	-11	-41	22	30	68.4	170	-74.7	-7.41	28.1	42.1	8.48	55.5	-35.3	21.1	51.2	-21.1	3.1	8.18	-50	48.3	11.4	117	54.4	8.12	37.2	-102	-127	182	-93.5	-197	1711	7769	1037	-151	-196	-422	1114	-67.1	-128	270	-147	-252
	101-0008-9		M19	52.2	-8.11	22.3	55.8	-1.91	-22.4	16.6	20.5	62.8	178	-97.2	-9.44	9.34	101	3.18	5.67	-42.7	10.9	72.9	-23.9	37.2	5.36	-24.1	57.3	-3.7	80	20.4	13.5	-8.88	-101	-120	178	-90.7	-196	1186	6158	1118	-171	-185	-379	911	-102	-122	214	-147	-235
	101-0008-9		M24	29.4	-15.9	-6.77	68.6	40.7	-3.85	8.39	46.2	31.8	152	-46.7	0.0133	-6.55	27.5	-10.6	113	-17.7	1.79	-1.84	-0.48	6.43	-17.2	18	39.7	5.52	108	2.31	-10.1	-26.9	-264	-106	171	-75	-158	1470	9951	1035	-84.8	-109	-208	811	-30.2	-72.3	475	-86.3	-192
	101-0008-9		M36	50	-3.69	25	79.6	74.5	15.5	40.4	16.8	75.1	108	-85.1	-5.64	23	83.1	5.27	94.5	-38.4	20.5	22.7	-16.1	33.5	7.94	-46.2	-22	17.8	80.4	31.1	13.7	13.1	-81.8	-123	137	-97.1	-215	1774	6010	1117	-195	-216	-324	1043	-110	-126	566	-145	-215
	101-0009-7	YES	M0	85.4	14.4	40.2	122	106	26.3	62.2	52.3	82.2	203	-62.3	1.19	34.7	83.2	33.9	42.3	-41.4	33.8	2	-11.5	55.2	31.1	3.3	36.2	32.3	99.5	51.4	49.4	73.9	-22.1	-134	163	-25	-219	2269	10803	828	-130	-176	-324	1099	-17.9	-140	304	-63.1	-227
	101-0009-7		M1	85.5	15.8	40.3	112	128	33.7	80.3	59.6	102	189	-35	0.233	32.5	78	36.6	117	-42.9	31.7	8.56	-13.5	48.7	31.7	-24.4	23.2	32.7	119	54.3	51.5	50.7	-21.3	-148	144	-35.8	-232	1510	13253	912	-184	-169	-330	1030	-21.4	-132	462	-72.1	-258
	101-0009-7		M6	9.68	8.04	-11.2	20.1	21.1	-65.4	-1.48	-0.376	-13	98	-56.3	-18.7	-23.8	3.36	-46.9	136	-26.8	-18.1	-111	-19.9	-8.82	-32	-41.6	-33.7	-9.31	58.8	-3.93	-39.9	-32.5	-127	-128	151	-28.7	-170	1345	8580	836	-119	-114	-187	762	23.4	-99.7	329	-31.7	-134
	101-0009-7		M18	81.7	11	37.2	114	55.8	9.81	37.7	35	79.8	175	-41.3	-6.29	22.1	95.6	34.3	80	-35.3	24.4	6.52	-19.8	51.2	29.7	-27.5	29.4	30	90	59.6	46.9	55	-30.6	-152	151	-41.3	-244	1499	10679	776	-178	-175	-349	900	-25	-135	387	-83	-297
	101-0009-7		M19	88.3	14.1	38.2	118	59.8	-60.5	41.7	46.4	93.3	201	-39	-1.3	30.3	85.5	35.9	98.9	-35.2	28.3	20.2	-16.8	52.8	29.2	-20.4	30.7	26.7	97.6	56	44.4	30.9	-56.9	-146	131	-37	-219	1904	14637	831	-171	-166	-322	1398	-20.4	-141	448	-76.5	-295
	101-0009-7		M24	42.3	8.9	7.77	83.1	75.6	1.64	37.6	55.9	36.8	188	1.09	10.2	17.6	43.6	-2.7	156	-1.52	18.2	-27.1	12.5	21.5	-3.04	-0.729	8.92	19.4	109	24.8	3.18	10.5	-156	-131	121	-29.2	-173	1936	9061	841	-98.2	-99.5	-199	894	26.5	-93.8	338	-28.8	-127
	101-0009-7		M36	81.8	12.2	34.1	112	0.45	30.3	15.6	48.3	95.7	176	-68.8	-5.83	21.2	60.7	31.7	84.5	-41.7	25.7	19.9	-17.3	43	26.9	-12.3	19	27.2	99.4	34.2	41.1	57.6	-23.5	-144	163	-34	-237	2338	15272	831	-181	-191	-342	1304	-19.3	-147	341	-69.4	-230
	101-0010-5	NO	M0	94.1	13.6	48.8	128	99	-10.5	42.8	62.5	107	251	-69.2	16.1	46.7	74.7	35.1	123	-34	47.4	54.9	-3.29	47.6	19.8	-7.3	40	17.1	129	60	35.7	17.1	-29.8	-94.9	315	-15.6	-201	2010	10219	858	-188	-191	-301	1030	7.62	-121	360	-32	-271
	101-0010-5		M1	93	-2.58	47.5	121	156	53.4	76.6	56	87.9	173	-42.7	25.2	43.7	74.3	35.1	80.1	-29.2	42.6	49.2	-6.33	52.5	24.7	-11	38.9	24.2	102	66.3	52.1	39	-35.9	-115	194	-31.2	-241	1673	7864	1093	-143	-184	-306	1115	-12.1	-128	302	-44.4	-199
	101-0010-5		M6	26.5	-11.3	-6.87	36.4	47.2	-28.3	-15.8	23.1	25.1	132	-60	0.867	0.405	24.4	-34.5	97.3	-20	2.44	-84.5	-4.89	4.39	-31.5	-5.67	-4.65	-10.7	79.9	12.7	-34.7	-35.8	-134	-60.3	215	-2.79	-28.7	1545	10976	734	-69.9	-53.4	-65.7	823	57.2	-56	379	49.5	-94
	101-0010-5		M18	100	17.4	55.7	138	84.7	-34.9	44.1	69.2	101	212	-65.8	23.6	60.6	76.7	40.9	120	-25.2	51.4	113	4.54	67.7	25.5	-16.9	54.4	22.8	119	58.9	46	64.1	-47.9	-124	218	-23.4	-148	4515	14936	861	-188	-186	-327	1269	-54.2	-150	328	-34.7	-271
	101-0010-5		M19	90	18.8	47.3	135	25.9	-32.2	53.5	49.1	83.1	259	-72.3	8.83	37.9	48.9	31.7	103	-41.1	38.3	-2.96	-11.4	44.5	18	-9.19	30.1	14.7	101	69.4	30.6	11.5	-24.5	-104	281	-26.8	-186	2621	9373	892	-178	-173	-306	1322	-23.8	-148	361	-38.8	-242
	101-0010-5		M24	35	5.73	0.961	103	60.8	-35.1	6.08	11.7	41.1	179	-19.1	7.67	17	14.8	-28.3	142	-8.62	12.3	-35.4	1.02	6.3	-26	-6.48	3.25	-5.8	86.2	12.7	-20	-18.8	-65.6	-107	218	-26.3	-151	3898	8076	771	-106	-82.6	-146	1346	38.5	-82.6	362	24.1	-132
	101-0010-5		M36	93.7	28.4	61.5	203	353	56	100	71.3	90	210	-77.8	25.4	55.6	90	45.3	119	-17.6	61.7	91.1	9.57	75.1	28.8	-11.6	61.4	32.8	134	51.9	60.8	73	-20.6	-173	220	-52.4	-267	6643	11185	906	-188	-231	-327	1676	-21.4	-160	288	-47.7	-283
	101-0016-2	NO	M0	73.8	6.78	42.6	84.1	52.9	-46.8	53.6	48.8	76.4	130	-99.2	9.64	37	59.4	33.8	88	-40.9	33	32.2	-15.5	42	26.4	-26.8	32.5	19.9	114	33.5	31.6	35.5	-45.8	-112	204	-36.4	-226	1519	10317	860	-217	-169	-327	1173	-16.5	-107	418	-132	-304
	101-0016-2		M1	60.9	0.345	37.5	78.2	70.9	-25.6	82.2	41.9	80.5	124	-90.3	-0.544	24.7	93.4	34.7	75	-45.4	25.9	33.1	-18.2	40.5	25.6	-24.7	28.6	17.7	100	22.7	31	35.7	-20.8	-116	202	-36.3	-199	1767	7882	929	-197	-170	-307	1060	-29.9	-95.9	384	-132	-279
	101-0016-2		M6	-2.96	-17.5	-16.9	19	-28.3	-71.8	-18	7.56	33.2	87.6	-54	-15.3	-23	27.3	-21.7	97.1	-34.9	-9.53	-79.6	-12.9	-3.03	-23.9	-19.2	-18.8	-4.07	84.6	-8.25	-29.9	-25.6	-234	-74.5	281	-17.9	-84.3	1249	8100	813	-61.1	-31.5	-136	941	38.3	-48.6	421	-46.4	-119
	101-0016-2		M18	58.6	-1.2	33.9	57.4	-15.2	-31.6	44.2	11.5	71.3	93.5	-87.4	-1.45	22.2	74.3	24.3	60.2	-41.4	22.2	12	-19.6	41.9	24.4	-28.1	25.1	16.5	78.1	33.6	30.1	25.3	-34.9	-125	201	-32	-187	1759	5152	882	-208	-167	-262	1075	-31.9	-97	461	-127	-260
	101-0016-2		M19	64.1	5.36	37.7	71.2	32.3	-33.3	20.3	30.8	75.2	114	-87.9	-4.16	27.9	79.7	29.5	73.8	-45.3	27	19	-20.4	42	26.6	-17.4	32.5	19.9	91.6	35.8	33.4	28.2	-82.6	-121	173	-34.5	-215	1452	9217	1052	-198	-169	-292	1110	2.65	-95.9	521	-130	-264
	101-0016-2		M24	30.8	4.34	6.8	86.3	52.1	30.1	20.5	53.2	63	152	-32.5	13.2	10.9	71.5	7.73	133	-3.36	14.7	-50.3	8.26	18.9	-0.842	24.2	-1.59	22.5	121	19.9	18.2	12.3	-159	-149	215	-77.4	-241	2044	13191	963	-153	-99.5	-216	887	-14.1	-97.4	491	-101	-177
	101-0016-2		M36	61.5	3.7	37.9	83.4	-7.42	-8.55	29.7	46.6	74	121	-79	1.24	33.5	76.2	29.7	56.6	-33.8	28.9	27.1	-15.6	47.3	26.9	-14.7	32.9	19.9	82.9	29.6	31.9	42.6	-31.1	-128	170	-42.1	-211	1425	7385	845	-164	-135	-312	1063	-4.08	-102	551	-132	-267
	101-0012-1	YES	M0	74.7	16.5	36.8	69.9	53.9	-43.7	44.4	48.3	64.8	118	-99.5	11.6	24.7	31.5	23.8	93.1	-36.3	20.2	13.2	-10.4	23.2	11	-1.68	15.9	8.52	102	30.6	13	24.9	-78.1	-8.4	148	19.8	13.5	1007	8768	740	-74.1	-75.1	-129	682	-16.1	-92.1	239	-57.9	-124
	101-0012-1		M1	44.6	-10.5	25.7	44.2	-0.337	-111	2.51	12.2	51.8	113	-95.8	-2.34	-1.63	45.8	14.9	106	-60.2	6	-4.56	-24	4.79	2.93	-26.1	4.18	-1.79	117	18.3	-3.52	-21.7	-77.2	1.31	204	27.2	13.5	1280	12757	1097	-54.7	-80.8	-141	1038	-7.4	-82.7	281	-53.3	-138
	101-0012-1		M6	11.7	2.77	-14.1	56.4	-5.8	-68.2	-1.35	29.3	21.5	121	-46.8	-1.24	-12.5	21.6	-25.8	143	-18.4	2.1	-78.3	-5.26	0.212	-26.8	-15.9	-9.77	-17	111	7.03	-29.5	-44	-230	-63.6	169	-15.2	-61.1	1034	9450	729	-81.1	-54.8	-79.3	687	2.61	-85.5	211	-31	-88.2
	101-0012-1		M18	57.8	5.04	31.6	81.4	18.5	-210	21.6	41.4	68.7	146	-96.4	10.2	19.6	52.4	22.6	123	-38.6	13.3	24.6	-14.7	11.4	8.79	-26.9	9.59	3.87	116	20.8	5.23	-2.12	-44.3	10.7	255	38.1	37.5	1036	17660	724	-71.6	-48.3	-141	695	0.524	-78.6	302	-41.5	-111
	101-0012-1		M19	69.3	4.54	37.3	69.8	43.3	-13.7	10.5	36.4	67.7	150	-59.5	3.64	18	35.2	23.3	111	-42.6	14.9	4.37	-16.6	16	10.4	-19.7	12.7	2.72	133	21.4	8.18	2.37	44.9	1.95	236	31.3	59.1	1149	7672	649	-83.9	-47.1	-126	866	-22.8	-82.5	268	-46.5	-122
	101-0012-1		M24	26.5	11.6	-8.39	73.6	37.7	-16.3	22.6	33.4	36.3	137	-60.4	0.872	4.8	25	-22.3	166	-13.3	8.31	-68.7	1.68	10.7	-24.7	-8.21	-2.6	-3.59	154	6.03	-21.6	-22.8	-124	-110	186	-37.8	-132	1301	9748	692	-74.6	-92.8	-138	876	-21.3	-107	247	-57.6	-131
	101-0012-1		M36	57.5	-5.65	29.9	54.1	66.3	-65.3	13.2	9.25	54.5	111	-98.8	-4	3.98	59.8	16.6	91.6	-44.2	6.87	13.3	-22.9	4.2	5.1	-27.4	1.49	0.128	94.7	9.45	6.17	-3.67	-65	-0.618	234	32.7	23.5	3175	7553	725	-60.7	-52.2	-146	763	-11	-79.2	233	-41.7	-122
	101-0020-4	NO	M0	66.2	2.52	19.7	91.2	31.6	-131	10.3	16.9	82.3	199	-80.6	-10.5	-5.94	44.7	9.49	81.4	-46.8	-4.18	-27.4	-27	5.99	-1.77	-30.2	-8.9	-6.64	106	5.59	-0.327	-32.2	-72.9	13.3	243	46.8	32.1	1515	15931	846	-58.2	-62	-170	876	13.9	-73.8	395	-12	-96.2
	101-0020-4		M1	85.8	13.7	26.9	117	99.2	-88.8	49	40.1	92.9	234	-47.9	0.582	9.09	44.1	18.8	155	-39.9	5.82	-24.3	-19.6	12.5	3.75	-24.9	0.656	-0.132	167	18.1	4.87	-15.6	-65.7	34.4	206	46	34	1390	14186	957	-57.9	-56.8	-152	819	-3.45	-66.5	433	-9.71	-114
	101-0020-4		M6	27	0.873	-10.7	82	27.7	-59.7	7.69	105	52.2	234	22.5	5.09	-2.17	35.3	-24.8	184	-11.6	-5.84	-45.9	-8.86	-3.93	-31.2	-16.6	-14.8	-15.7	304	-7.19	-27.5	-46.8	-160	-56.6	201	17.2	-73.6	1648	12041	1198	-47.2	-27.3	-104	732	47.7	-67	422	0.642	-69.5
	101-0020-4		M18	99.4	5.12	33	128	19	-87.1	21.6	74.6	94.1	260	-75.6	-2.15	13.9	45.9	22.1	162	-41.6	7.5	-14.8	-21.8	17.1	6.9	-19	5.64	2.2	261	12.4	9.24	-12.4	-48.1	27.7	222	66.7	43.9	1931	13433	1083	-62.5	-21.8	-144	899	20.3	-48.1	473	-15	-94.1
	101-0020-4		M19	106	22.6	45.2	129	10.8	-48.5	33.3	72.6	115	267	-71.4	12.5	33	80.7	33.6	158	-37.9	27.6	19.8	-12.5	20.8	15.1	-6.61	29.4	12	239	24	12.1	-9.67	-67	10.3	260	53.6	22	2010	15117	1282	-103	-76.2	-181	1560	38.8	-75.5	427	-17.9	-150
	101-0020-4		M24	56.4	25.2	14.2	96.6	193	114	85.3	59.2	50.6	122	7.24	10.4	41.4	46.2	3.49	83.4	23.1	25.4	1.1	16.8	29.5	4.3	10.6	24.7	19.7	60.8	38.6	23.2	36.4	-103	-208	38	-87.7	-331	3251	14144	543	-170	-159	-270	741	20	-165	168	-74.7	-187
	101-0020-4		M36	73.3	-2.07	29.8	89	-2.04	-131	18.9	31.3	72.5	149	-58.8	-0.178	20.3	91.8	21.9	67.8	-23.6	19.5	22.3	-1.8	19.1	12.8	-3.9	10.5	7.4	78.5	20	19.7	1.56	-68.2	-28.6	153	23.3	-72.4	2260	14712	729	-16.8	-66.3	-113	680	47.9	-75	279	-34.5	-89.8
	101-0027-9	NO	M0	58.9	-6.37	20.8	71.5	-13.6	-118	-4.63	10.1	98.4	150	-85.2	-10.5	-7.02	49.8	15.6	125	-45.3	1.1	-11.4	-24.5	10.9	1.88	-31.1	0.00971	-4.39	84.3	0.42	-2.89	2.6	-69.9	-50.6	268	18.7	-30.4	1600	13333	971	-97.6	-39.7	-201	1332	55.6	-69.1	744	-24.1	-174
	101-0027-9		M1	99	15.3	43.7	111	244	-53.9	71.2	69.6	111	185	-65.5	7.78	43.7	85.8	40.8	118	-23.8	34.6	24.6	-5.2	34.2	20.4	-20.5	32.7	13.9	116	80.6	21.4	51.4	-56.4	-72.3	243	-1.48	-60.4	2790	13516	1194	-141	-53.9	-204	1197	3.46	-93.7	655	-34.4	-166
	101-0027-9		M6	14.6	-8.17	-11.7	56	56.2	-58	-5.4	43.2	55.9	151	-17.2	-9.86	-17.6	13.2	-28.7	200	-26.5	-1.88	-51	-15.2	6.1	-40.1	-18.4	-7.73	-13.4	136	16.9	-35.9	-32.6	-207	-104	231	-24.5	-136	1561	12849	1044	-91.3	5.83	-153	791	30.9	-73.8	536	-8.71	-125
	101-0027-9		M18	82.1	16.1	33.5	98.3	127	-135	41.6	45.7	124	171	-41.3	7.09	18.1	63.7	29.6	138	-32.3	18.4	34.9	-14.4	34	17.2	-20.1	20.5	5.34	137	45.8	15.3	21.6	-39.1	-39	199	7.85	-43	2351	20596	946	-128	-11.5	-172	740	38.5	-76.5	777	-14.4	-143
	101-0027-9		M19	94.4	9.64	38.7	121	139	8.49	73.6	67	138	229	-18.7	12.3	44	63.1	35.6	242	-22.3	27.7	62.5	-7.33	38	23.3	0.84	21.4	15.8	167	22.6	25.7	13.8	-48.5	-44.9	246	7.37	-10.5	2144	10474	1024	-78.3	-4.42	-181	928	21.5	-68.9	648	-16.5	-166
	101-0027-9		M24	23.8	-8.14	0.259	60.6	119	65.8	41.8	52.7	66.9	133	17.8	-2.69	2.73	23.1	-24.5	176	-2.82	10.6	-30	-1.78	17.3	-24.1	-10.2	2.83	9.41	166	51.4	3.11	9.82	-95.8	-163	169	-74.5	-250	2789	9890	992	-165	-99.7	-233	928	0.192	-124	485	-19.7	-214
	101-0027-9		M36	104	3.5	35.6	135	19.9	-102	50.8	97.7	133	273	-49	10.8	22.9	60	34.4	215	-32.4	21	23.6	-11.4	14.5	14.5	4.2	4.77	11.5	193	49.7	10.5	34.7	-59.5	-33.7	286	16.1	-33.2	1996	15866	1206	-83.8	-10.5	-143	1499	5.74	-63.2	604	-9.78	-127
	101-0028-7	YES	M0	92.7	-22.6	43.1	119	77.7	-38.6	87.4	76	87.6	156	-57.2	31.5	51	65	39.3	68.4	-24.7	33.8	89.6	-1.68	32.2	23.9	1.42	26.6	21.7	80.6	39.4	31.7	39.1	-52.5	-13.6	215	34.3	53.4	2100	7674	914	-52.8	-69.1	-108	930	5.37	-65.8	539	-64.5	-188
	101-0028-7		M1	115	12.5	55.8	135	31.7	11.7	103	44.1	82.9	178	-45.8	30.6	65.7	118	46.3	79.1	-21.8	41.2	56.3	2.92	51.1	34.5	3.24	34.4	31.2	76.3	52.6	40.4	62	-30.2	-25.4	130	22.6	34.6	2114	10437	1030	-33.5	-82.8	-101	1186	-12.2	-72.2	513	-73.5	-151
	101-0028-7		M6	14.6	-5.02	-7.7	34	-0.513	-32.9	3.73	24.3	34.2	98.8	-41.7	2.67	-3.25	36.3	6.73	81.9	-20.5	5.38	-11.6	-1.07	-0.19	-20.3	-5.98	-5.72	-6.59	63.4	6.49	-27.3	-14.2	-114	-81.8	177	-11.2	-86.9	2199	6766	974	-50.4	-53.4	-95.7	844	-14.9	-71	442	-55.2	-140
	101-0028-7		M18	118	21.3	48.4	137	82.3	54.7	84.1	38.1	90.3	145	-75.7	25.2	63.1	88.8	41.4	77.3	-20.3	34.3	38.5	0.844	38.2	29.5	6.54	28.2	30.3	76.8	46.1	35.7	47.6	-55.6	-10.8	240	19.1	36.5	2089	7169	844	-26.1	-112	-101	825	-9.48	-64.8	464	-81.2	-180
	101-0028-7		M19	112	4.36	44.1	129	41.7	-0.683	57.3	72.7	79.7	181	-74.1	26.9	48.3	64.3	38.1	43.4	-26.7	27.6	102	-5.78	40.1	26.3	-2.8	23.8	25.3	94.7	48.4	28.3	66.5	-95	12.1	266	32.1	36.8	2261	6878	646	-46.6	-70.1	-109	917	-27.2	-58.7	451	-66.8	-141
	101-0028-7		M24	37.7	2.89	6.8	54.5	157	49.7	81.1	54.6	47.5	151	-10.2	17.4	12.3	41.1	15.5	96.9	-4.98	15.9	-11.8	8.97	15.3	-4.94	7.94	10.3	11.3	65	24.1	4.13	16.2	-47.9	-138	179	-59	-174	2135	5928	1049	-110	-126	-177	667	-47.4	-118	367	-101	-186
	101-0028-7		M36	79.6	-6.58	31.8	76.3	43	-24.6	43.2	46.8	69.8	127	-68.9	11.1	20	82.7	26.1	36.6	-36.4	13.6	15.4	-13.6	25	21	-19.1	15	14.3	80.8	33.2	15.8	23.1	-20.6	-2.98	178	34.4	57.1	1797	6189	827	-42.1	-68.1	-108	703	-6.52	-52	534	-64.7	-108
	101-0050-1	NO	M0	84.7	20.5	36.2	110	111	52.4	55.2	68	97.9	184	-46.8	6.77	21.7	53.7	26.5	106	-26.1	20.9	18	-11.1	27.8	10.2	-5.73	17.5	0.723	115	38.5	4.59	6.85	-40.2	-9.42	224	49.1	-25.1	2196	8564	913	-59	-78.1	-157	1092	27.5	-54.5	509	-2.07	-158
	101-0050-1		M1	101	25.5	45.1	133	142	34.5	90.9	71.4	109	219	-39.5	16.7	40.4	51.7	31.3	126	-19.6	30.3	50.6	-8.69	30.5	13.5	-4.16	26	6.13	168	48.4	12.6	17.3	-67.9	17.8	197	48.2	10.3	2500	9649	1170	-71.6	-60.5	-178	1281	-0.605	-51.5	466	-2.77	-156
	101-0050-1		M6	24.5	-1.09	-2.97	83.2	25.3	4.5	22.1	43.7	64.9	169	-31.1	-2.78	-10.6	33.8	-28.3	190	-22.4	4.01	-67.8	-4.38	8.11	-28.4	-9.26	-4.35	-4.08	174	19	-23	-20.9	-111	-85.3	159	-4.52	-143	1576	7840	1086	-72.9	-55.5	-132	843	5.68	-87.9	377	13.1	-153
	101-0050-1		M18	90.3	21.6	43	76.1	130	36.1	74.3	60.7	112	255	-35	8.93	33.7	67.2	32.1	146	-23	25.9	41.9	-11.8	30.9	14.4	-8.01	26.9	9.35	151	47.2	14.1	17.6	-37.2	6.58	193	56.3	-30.1	2273	11512	953	-78.3	-77.4	-213	936	22.7	-60.6	445	-16.5	-154
	101-0050-1		M19	109	20.9	47.8	135	165	73.3	82.9	87.3	134	249	-26.8	19.6	44.5	82.2	38.8	170	-10.6	30.1	21	-5.68	35.1	21.2	-2.15	34.2	11.8	154	53.5	19.5	17.6	-50	12.6	197	52	14.1	1960	9612	993	-67.8	-83.5	-186	1109	18.8	-64	456	-6.1	-176
	101-0050-1		M24	70.4	30.3	23	116	71.6	69.3	78.3	62.4	69.6	207	21.4	18.5	22.8	53.4	-6.59	232	12.1	30.8	2.63	19.8	28.7	-5.7	0.584	23.3	17.2	164	47.3	24.6	25.6	-185	-137	244	-45.3	-203	2184	12928	1222	-138	-145	-251	1174	-51.6	-127	328	-11.9	-212
	101-0050-1		M36	98	9.76	42.2	113	150	87.1	67.3	56.3	117	204	-53.6	14.4	38.5	63.8	29.8	99.7	-21.7	30.1	9.75	-10.1	31	14.8	-12.6	23	6.37	137	38	13.9	10.2	-66.3	2.32	239	61	36.5	1747	6153	907	-49.6	-77.7	-156	933	14.2	-56.7	436	-3.67	-151
	101-0051-9	NO	M0	89	19.9	46.1	83	46.8	-0.624	35.4	59.6	80.3	192	-63.6	4	25.7	37.5	37.4	126	-31.6	26.1	9.35	-7.71	40.7	12	-5.16	37.5	9.74	155	27.5	17.2	-4.48	-53.1	-27.1	282	34.1	-32.2	1956	6086	867	-75.4	-88	-178	862	-10.2	-56.5	511	-31.1	-148
	101-0051-9		M1	81.3	16.1	48.2	79.2	93.2	-0.78	64.9	43	94.7	175	-54.7	4.9	28.4	41.6	32.4	147	-33	21.6	7.67	-7.96	22.1	16.1	-17.7	54.1	1.99	193	28.6	12.7	-14.1	-38	-28.7	230	30.2	-26	2571	4722	849	-86.4	-91.9	-179	831	15.4	-62.8	462	-22.7	-141
	101-0051-9		M6	13.9	-8.13	-3.15	35.2	29.2	-39.9	19.1	57	31.9	131	-45.7	-12.4	-0.638	9.9	-29.2	156	-17	4.97	-73.9	-4.35	7.7	-39.4	-1.69	3.59	-12.8	166	-12.4	-39.3	-33.5	-328	-116	209	-34.8	-155	1904	5715	965	-114	-85	-141	932	-5.66	-90.4	364	-12.1	-126
	101-0051-9		M18	88.9	8.69	42.2	90.9	83	-182	72.4	39.8	102	153	-74.1	7.9	25.2	61	33.4	140	-43.9	20.5	16.4	-14	21.5	11.7	-29.2	-33.3	5.89	153	29.5	16.6	16.3	-33.9	-17.2	261	39.1	-27.7	2468	19179	3317	-69.1	-88.3	-169	3819	-12	-86.1	553	-21.2	-139
	101-0051-9		M19	98.4	16.6	61.9	95.5	77.5	31.1	163	74.7	125	201	-14.8	25.3	49.2	110	54.2	140	-13.4	37.7	47.6	0.596	60.5	27.8	-7.22	40.6	20.9	162	98.3	29.4	13.5	-7.41	-24.2	280	24.8	-53.5	1667	9625	1179	-91.7	-119	-177	989	-53	-80.3	574	-33.2	-161
	101-0051-9		M36	90.7	6.45	52.9	98.4	0.691	-14.5	54.4	37.4	75.6	132	-79.7	13.1	40.2	73	39.3	111	-23.3	30	35.8	-2.69	40	20.5	-16.7	59.4	7.09	148	80.3	24.2	31.2	-61	-24.9	332	26.4	-62.5	1936	7829	1163	-79.1	-96.9	-187	1543	-17.3	-76.5	701	-29.9	-147
	101-0052-7	YES	M0	100	13.4	44.3	131	57.4	-18.9	65.2	82.3	138	214	-44.7	-7.11	48.1	50.7	45.1	211	-28.3	33.5	63.8	-5.96	30.1	26	2.26	37.1	27	152	42.2	40.3	50.9	-45.9	-33.5	389	83.2	-86.3	2038	8053	1022	-48.5	-111	-185	1231	79.7	-50.8	458	-0.654	-131
	101-0052-7		M1	102	9.58	38.9	135	77.9	17.8	75.4	64.5	129	233	-41.5	-5.6	36.2	54.7	43.4	210	-34.1	29	42	-10.3	34.5	20.5	-1.08	25	21.5	240	39.3	35.9	34.6	-9.61	-12.4	339	70.7	-57	1557	8640	1058	-56.2	-102	-190	944	103	-35.8	481	-18.8	-147
	101-0052-7		M6	20.2	-14.9	-9.31	58.1	8.17	-32.7	15.2	25.6	63.3	185	-28.4	-11.7	-10.5	20.9	-25.2	196	-17.1	-4.87	-56.1	-12.2	-2.58	-32	-18.5	-14.4	-13	191	1.16	-37.6	-30.5	-117	-63.9	369	32.6	-122	2182	8306	863	-70.3	-71.9	-122	1116	102	-47.4	406	16	-111
	101-0052-7		M18	109	7.75	37.6	157	59.8	-65.1	115	65.2	139	347	-35	-9.54	34.7	68	48.7	309	-28.6	20.6	18.2	-14.6	27.1	20	-12.2	26.5	17.4	259	32.2	30.3	52.2	-40.6	5.17	431	90.1	-47.9	3165	11216	1390	-54	-96.1	-175	942	103	-41.5	458	8.27	-159
	101-0052-7		M19	106	13.6	42.6	163	41.3	-40	103	97.3	136	270	-49	1.67	48.3	64.8	44.6	236	-26.1	31.9	32.6	-8.16	36.4	26.2	4.83	29.8	26.8	269	48.5	43.2	37.3	-55.3	-46.3	423	83.6	-127	2420	10945	1357	-79.9	-121	-222	934	107	-54.5	513	-5.59	-184
	101-0052-7		M24	36.2	0.326	-2.86	76.3	32.1	1.35	29.2	49.2	59.7	201	-42.6	-0.944	11.5	16.7	-18.8	240	-12.6	11.2	-41.6	4.38	8.26	-25.3	-9.74	-7.72	0.728	215	17.7	-13.9	-14.1	-128	-141	475	0.199	-231	2087	11289	1090	-115	-141	-227	1343	75.5	-88.7	408	4.67	-195
	101-0052-7		M36	117	12.5	45.6	158	30.3	-39.7	85.5	69.8	139	268	-50.6	-7.91	50.5	63.4	48.2	222	-31	37.1	73.5	-9.01	34.8	26.2	-4.68	41.5	28.9	222	48.1	43.7	29.6	-43.2	-24.1	427	90.6	-78.5	2122	11059	1219	-77	-123	-215	1150	71.6	-52.8	543	-5.62	-184
	101-0056-8	YES	M0	132	38.9	60.1	178	149	13.9	22.8	104	131	288	-68.8	22.6	65	94	37.7	123	-27	42.2		-9.68	38.2	30	31	44.8	21	150	59	40.1	21	-159	-64	160	46.9	-58.8	1470	8283	1415	-25.1	-134	-212	1013	42.7	-88.3	1808	-41.9	-226
	101-0056-8		M1	132	40.3	52.6	179	74.7	-74.3	83.3	92.8	168	316	-57.3	11.1	26.5	87.3	46.5	271	-32.5	21.5	57.8	-9.11	33	26.6	-1.56	22.8	25.9	294	41.7	50.2	59.4	-63.9	-28.2	235	72.4	-73.5	2435	15687	1261	-71.1	-103	-224	1551	18.4	-58.1	472	-28	-193
	101-0056-8		M6	41.5	4.58	3.49	100	55	-6.73	4.48	68.7	62.1	259	-17.8	-1.49	-9.97	50.3	-5.53	266	-21.4	0.656	-25.3	-5.49	-0.423	-15.8	-11	-16.4	7.59	246	11.9	-4.85	-11.5	-129	-102	193	17.9	-146	1427	7987	1113	-104	-75.3	-170	817	68.4	-70.4	492	-7.25	-148
	101-0056-8		M18	137	55.5	64.3	186	98.7	124	101	126	146	284	11.6	23.6	52.4	113	50.4	190	-11	40.3	63.1	0.286	53	36.8	22.1	45.8	37.6	219	66.4	65.3	89.5	-10.1	-62.5	173	28.8	-71.9	1593	7567	1275	-147	-141	-226	990	10.2	-85.2	331	-29.3	-190
	101-0056-8		M19	125	52.1	60.5	161	136	32.8	72.9	68.8	125	252	-62.5	27.4	47.8	92.7	51.6	201	-19.7	40.3	90.1	-1.71	40	33.1	21	61.8	30.8	282	49.5	51.2	49.6	-62	-60.4	209	37	-89.2	2635	9703	1201	-78.1	-112	-215	1483	31.6	-77.3	366	-21.6	-196
	101-0056-8		M24	61.6	9.96	11.7	129	141	46.5	-1.25	48.5	83.9	274	-19.8	1.67	9.86	54.2	-12.7	275	-9.99	10.3	-6.11	-1.04	9.93	-12.3	4.06	-1.71	22.3	217	27.8	19.2	-3.77	-110	-177	164	-41.9	-263	1979	7220	975	-162	-138	-266	692	22.8	-120	313	-17.9	-213
	101-0056-8		M36	138	52.3	64.4	194	127	67.3	60.9	139	131	225	-51.8	22.7	44.3	87.4	53.4	203	-18.5	40.7	65	3.91	51.7	38.3	17.4	53.1	39.6	163	46.7	66.9	51.6	-32.7	-63.2	213	20.4	-117	3050	9059	1024	-71.9	-140	-249	1245	46.2	-85.3	364	-40.6	-191
	101-0037-8	NO	M0	-59.6	-47.3	-48	-63.1	-4.64	-2.24	-58.8	-32	-55.9	24.2	-73.3	-45.6	-50.6	-17.5	-61.3	46.1	-66.7	-42.2	-134	-54.9	-30.7	-71	-38.5	-34.6	-47.4	17.3	-40.6	-59	-76.8	-161	191	422	187	195	2741	6882	611	106	95.5	93.9	1281	131	70.7	606	88.4	68.4
	101-0037-8		M1	-39.7	-33.9	-42.9	-43.5	18.7	8.19	-21.5	-16.7	-49.1	50.8	-60	-37.2	-44.5	-1.74	-59.4	58.7	-56	-37	-144	-50.5	-27.5	-70.1	-70.7	-38	-36.4	34.6	-34.6	-50.1	-45.6	-154	223	415	203	216	2290	9756	1123	80.7	114	112	1292	128	64.1	656	72.9	79
	101-0037-8		M6	15.9	-5.46	-2.53	53.7	46.5	-27.7	2.13	5.87	61.6	155	-27.2	-1.1	-6.97	34.2	-21.1	147	-23.1	2.85	-53.8	-7.39	8.29	-19.8	0.336	12.2	0.574	107	18.5	-14.2	-15.7	-137	-33.3	336	35	-65.2	3310	6366	828	-84.2	-46.4	-122	1305	35.7	-80.8	474	19.3	-115
	101-0037-8		M36	-29.7	-43	-40.1	-33.5	-7.45	12.4	-59.2	-10.7	-28.7	74.4	-55.4	-30.6	-42.2	-6.07	-54.8	66.8	-53.6	-29.7	-90.3	-40.3	-23.9	-57	-48.2	-31	-39.5	19.3	-21.8	-56.4	-50.3	-132	176	321	175	217	1015	5765	716	103	95.8	145	943	132	83	539	88.9	71.4
	101-0040-2	NO	M0	-42.6	-44.4	-57.5	-58.4	-19.9	62.9	-29.5	-9.97	-20.3	89.7	-53.6	-49.9	-51.5	7.73	-56.2	114	-62.5	-51.4	-140	-55.4	-34.3	-102	-66.6	-49.2	-64.3	109	-29.4	-96.6	-92	-158	227	455	263	247	2851	13680	890	188	142	147	1522	169	133	590	157	109
	101-0040-2		M1	-52.2	-42.1	-57.6	-50.6	9.31	9.31	-41	-6.02	-1.23	131	-55.2	-46.2	-57.2	0.918	-54.3	139	-61.8	-56	-108	-57.1	-31.5	-83	-56.7	-54.2	-63.5	141	-59.2	-80.2	-102	-152	152	390	197	222	1720	12443	638	164	102	144	1100	156	103	487	151	108
	101-0040-2		M36	-47.3	-51.5	-57.8	-58	-31.7	-45.2	-47.5	-30.8	-14.6	78.1	-46.9	-43.4	-49.8	-15.2	-55.1	129	-59.9	-48.6	-114	-53.4	-42.3	-82.5	-59.2	-50.3	-64.6	49.5	-55.7	-99.2	-92.3	-159	205	327	234	303	799	3981	524	202	137	196	809	164	129	603	185	137
	101-0058-4	NO	M0	-50.1	-43.3	-54.1	-61	-1.06	21.7	-21.2	-18.9	-37.7	52.7	-51.7	-35.2	-29.5	-18.6	-56.9	41.8	-52	-32.3	-16.2	-52.1	-27	-70.9	-54.6	-46.4	-48.7	27.9	-37.4	-62.4	-87.9	-171	140	330	168	200	2831	7276	668	114	117	92.4	928	132	54.4	545	94.3	66.7
	101-0058-4		M1	-43.5	-46.1	-54.6	-63.9	19.6	25.5	-15.3	-39.5	-52.6	37.9	-63.8	-34.6	-36	-21.3	-63.3	38.5	-56.2	-34.6	-85.6	-51.5	-27.3	-74.5	-61.1	-39.7	-49	24.1	-48.7	-65.4	-59.9	-154	133	295	162	197	2097	7346	857	115	115	97.6	803	138	57.5	577	74.5	73.1
	101-0058-4		M6	33.4	24	2.84	67.8	40.8	-60.3	-3.1	52.4	40.3	163	-23.4	4.28	7.15	28	-4.13	152	-9.23	12.7	-24.9	-3.64	13.4	-19.8	7.29	-2.32	2.1	121	19.4	-18.7	-29.3	-103	-73.8	300	4.6	-122	2027	11601	1327	-64.4	-85.8	-152	1334	35	-89.4	423	-56.1	-128
	101-0058-4		M36	-43.4	-41.5	-55.7	-60.7	-18.9	54	-31.7	-26.6	-54.8	57.7	-53.5	-42.9	-35	-25.5	-69	63.2	-55.5	-38.6	-98.5	-54	-28.5	-81.6	-60.7	-52.4	-52.7	47.2	-41	-72.6	-49.5	-142	147	356	164	187	1786	11432	757	131	121	113	999	145	49.8	463	63.5	89.9
	101-0060-0	NO	M0	-39.4	-31.5	-54.9	-57	6.08	46.5	-21	-17.8	-57.7	-12.2	-44	-47.1	-36.8	-14.3	-56.6	23.1	-50.7	-33.3	-165	-48.2	-22.3	-72.5	-58.6	-24.9	-46.9	35.4	-22.8	-61.3	-56	-127	143	415	174	223	2432	8112	853	130	113	53.3	1032	160	52	474	67.2	56.7
	101-0060-0		M1	-63.9	-44.7	-62.6	-79.8	-5.81	39.6	-42.6	-12.4	-52	-9.98	-68.3	-52.3	-47.7	2.22	-68	13.5	-63.3	-42.4	-168	-54.8	-32.3	-68.9	-65.4	-50.4	-47	38.1	-54.3	-69.9	-72.7	-163	97.5	401	144	156	1580	10429	930	172	53.3	83.4	715	152	57.5	474	59.7	61.3
	101-0060-0		M36	-44.9	-37.1	-56.8	-53.3	0.525	49.7	-24.7	3.03	-48.7	34.8	-47.2	-41.4	-39.4	2.67	-61.1	15.6	-57.8	-36.4	-141	-48	-21.9	-69.4	-59.8	-39.7	-54.7	32.4	-42.5	-60.4	-48.6	-163	97.8	368	153	145	1382	7476	637	126	75.8	71.7	655	116	47.3	476	46.1	60.7
	101-0061-8	YES	M0	-37.3	-64.6	-60.8	-48.3	-13.2	31.6	-34.2	-27	-51.9	65.4	-55.3	-47.4	-46.4	-14	-70.6	34.7	-62.3	-42.4	-119	-53.3	-26.7	-83.2	-66.4	-45.7	-60	17	-35	-80.7	-63	-166	66.2	423	95.8	115	1123	5922	718	66.1	62	38.2	892	97.1	22.4	453	30.2	18.8
	101-0061-8		M1	-35.2	-31.4	-53.7	-44.7	-9.63	46.7	-16.4	-13.4	-42.7	8.55	-64.1	-44.6	-48.9	-22.8	-67.4	37.6	-60.2	-43.8	-97.8	-55.2	-28.1	-81.6	-62.4	-46	-55.5	16	-35.9	-74	-51.5	-179	77.4	319	112	140	1049	9919	922	93.2	72.8	38.7	902	100	48.4	528	45.6	49.9
	101-0061-8		M18	-30.9	-48.3	-55.6	-51.8	5.18	32.5	-4.65	-1.96	-50	-10.3	-47	-48.9	-36.7	-32.2	-72.6	39	-54.4	-41.2	-81.8	-51.5	-22.9	-90.8	-56	-41.3	-62.9	13.8	-21.8	-96.3	-54.8	-182	103	367	118	145	1897	5502	1021	59.2	78.4	40.9	975	100	42.6	509	39	41.6
	101-0061-8		M19	-32.5	-48.1	-57.2	-48.2	-14.1	55.9	-27.4	-21.9	-49.5	29.4	-52.8	-57.2	-34.6	-11.1	-80.6	18.4	-54.5	-32.5	-91.3	-54.3	-27.1	-94.6	-73.3	-45.7	-64.4	18	-19.3	-87.1	-57.7	-158	103	496	116	154	1423	5270	733	86.4	97.7	157	908	131	64.2	460	37.6	53.4
	101-0061-8		M36	-35	-53.8	-58.1	-52.8	30.4	62.2	-5.61	24.8	-45.5	6.56	-53.9	-45.9	-36	-22.3	-69.1	28.3	-56.4	-36.9	-126	-51.5	-17.3	-87.5	-55.4	-37.6	-63.2	10.4	-14.7	-80.6	-64.4	-174	87.8	344	114	123	1366	6340	679	82	85.1	71.7	810	102	35.9	440	33.7	17.3
	101-0062-6	NO	M0	-18.8	-28.2	-48	-4.77	92.6	142	-7.46	-17.7	-32.3	88.3	-45.8	-46.7	-38.4	-1.78	-57.5	71.4	-56.4	-44.3	-159	-52.3	-27.7	-84.2	-51.1	-44.4	-54.3	44.6	-44.1	-48.7	-72.6	-159	117	233	110	182	2690	18956	1105	103	43.7	37	735	119	48	588	33.6	72.5
	101-0062-6		M19	-30.9	-58	-50.2	-36.6	40.1	90.4	-11.6	-1.06	-17.5	52.9	-48	-43.5	-31.6	-28.8	-64.9	62.4	-46.8	-36.3	-44.6	-41	-23.9	-78.9	-41.6	-40.7	-51.4	45.1	-40.4	-57.8	-73.8	-158	34.9	207	78.2	107	1776	6799	936	77.2	45.6	-23	966	71.9	19.4	393	19.6	26.2
	101-0062-6		M36	-34.8	-34	-56.8	-36.8	19	58.1	-40	-31.6	-44.2	58.8	-64.3	-53.3	-45.9	-23	-77	62	-63.9	-46.1	-149	-59.4	-35.3	-105	-62.1	-50.3	-74.7	29.8	-54.9	-90.4	-55.2	-168	37	222	85.4	100	2543	6602	1000	59.4	55.6	-4.22	817	70.8	15.2	491	1.72	18.4
	101-0063-4	NO	M0	-25	-34.2	-43.6	-49.3	50	123	-17.1	3.39	-45.8	44	-39.6	-35.9	-30	-27.8	-51.5	39.2	-51.3	-24.9	-98.1	-44.2	-15.1	-87.1	-43.4	-20.5	-44.5	61.1	-20.1	-54.3	-59.2	-145	68.8	378	113	77.2	2885	20380	1767	43	19.2	-13	2069	90.3	24.1	733	38.3	27.4
	101-0063-4		M19	-20.8	-26.5	-41.2	-33.3	57.9	118	-2.21	6.11	-26.2	79.4	-29.3	-29.3	-25.5	-33	-46.4	92.1	-36.3	-20.4	-114	-33.8	-7.49	-72.8	-52.7	-9.28	-30.5	49.2	-15.6	-37.5	-53.2	-156	37.4	267	108	44.7	2494	11412	893	39.5	3.34	-35.4	1000	108	23.1	702	39.4	-43.6
	101-0063-4		M36	-19.3	-31	-41.3	-9.28	38.8	105	-2.84	1.62	-19.5	92.8	-31.9	-25.2	-20.8	0.805	-48.7	87	-41.7	-26.3	-59.2	-41.6	-13.1	-64.2	-38.9	-23.9	-30	71.3	-17.7	-32.9	-54.5	-141	11.4	296	114	35.1	2420	10134	1093	3.36	5.89	-54.8	1309	94.1	19	744	38.9	-6.45
	101-0068-3	YES	M0	-12.5	-2.81	-42.6	-4.72	83.5	142	23.8	21	4.65	103	4.5	-24	-19.3	-5.63	-49.1	127	-36.8	-24.5	-117	-38.3	-9.33	-65.4	-40	-25.7	-36.7	114	-20	-49.7	-31	-128	33.5	265	112	56.2	1590	13060	914	42.6	22.5	-7.42	935	132	9.23	569	43.1	5.74
	101-0068-3		M6	33.7	21.8	4	80.8	108	-4.08	36.8	41.1	50.9	222	-6.07	12.7	13.2	48	-7.83	132	-2.3	14.4	-33.5	7.61	19.6	-23.1	4.46	7.46	5.78	276	26.6	-18.7	-2.73	-162	-87.6	258	-3.62	-160	1639	10598	749	-101	-88.5	-167	780	105	-87.1	468	-0.883	-127
	101-0068-3		M18	-21.3	-21.9	-41.8	-29.7	77.8	139	7.91	12.8	-23.8	81.2	-18.4	-28.2	-20.2	-0.786	-56	42.5	-41.5	-24.3	-108	-38.4	-11.4	-65.3	-42.6	-24.4	-34.3	88.8	-19.8	-49.9	-23.5	-133	30.2	306	103	65.5	1960	12596	712	-1.98	19.2	-53.3	1017	113	-7.81	441	36.2	-9.13
	101-0068-3		M19	-15.2	-6.33	-37.1	-19.9	81	173	10.6	8.01	-15.4	90.2	-21	-26.6	-11.1	2.53	-53.4	96.6	-33.7	-17	-129	-36.3	-4.74	-65.2	-38.8	-16.1	-32.3	68.9	-15.8	-44.2	-21.6	-126	46.1	327	111	63.6	2184	15280	726	-7.69	5.78	-50.3	915	117	-14.7	527	34.8	-30.6
	101-0068-3		M24	49.5	34.6	8.97	87.7	118	46.2	43.4	44.3	58.2	194	-11.5	14.8	18.6	58.5	-9.63	111	-2.13	17.9	-46.1	10.8	25.2	-18.2	8.72	9.12	16.8	137	27.4	-0.237	15.6	-140	-142	264	-43	-242	1988	9548	730	-166	-113	-204	864	40.4	-114	359	-28.3	-177
	101-0068-3		M36	-25	-18.7	-43.6	28.2	75.1	220	5.53	39.9	-18.2	148	-11.8	-32	-19.7	0.855	-51.3	83.8	-35.4	-25.2	-96.6	-38.9	-11.6	-68.1	-46.8	-26.3	-38.2	100	-23.1	-52	-36.8	-129	72.7	455	155	136	1292	21611	788	40	21.1	-14.8	900	154	21.7	685	78.3	47.9
	101-0072-5	YES	M0	-23.2	-28.9	-42.2	-37	62.6	89.3	38.9	-1.77	-19	81	-15.6	-33.3	-22.5	5.74	-61.4	92.9	-39.5	-25.2	-90.9	-39.8	-12.6	-64.4	-44.2	-17.3	-28.4	62.2	-29.6	-42	-25.7	-128	13.7	278	107	51	2110	8480	900	-35	43	-65.2	781	90.4	-18.7	493	12.2	-58.5
	101-0072-5		M1	-21.4	-27.7	-40.9	-33.5	77.6	125	29.1	1.53	-9.78	77.5	-9.83	-32.4	-19.1	10.3	-54.8	54.4	-43	-27.1	-97.5	-41.2	-12.8	-59.9	-54.4	-10.9	-28.7	50.7	-18.2	-32.7	-24	-131	4.87	271	109	45.6	2598	12318	1049	-20.5	54.9	-66.3	1109	89.2	-17.2	480	24	-49.9
	101-0072-5		M6	39.6	3.06	4.91	74	96.8	-3.51	61.7	29.8	53.8	181	33.7	4.44	5.99	39.4	-13.4	117	-0.579	7.88	-29.8	2.16	11.9	-15.3	3.74	-8.88	12.4	90.5	28.7	-3.91	-3.38	-131	-128	196	-17	-188	1629	8755	1192	-130	-71.7	-180	1058	63.2	-104	343	-30.1	-129
	101-0072-5		M18	-20.2	-24.2	-36.6	-19.4	69.7	116	37.6	-4.86	-8.46	96.6	-7.75	-29	-16.5	3.86	-53.1	57.4	-39.4	-21.8	-90.9	-37.6	-6.48	-58.6	-53.1	-11.9	-24.2	63.1	-12.5	-35.1	-18.7	-112	5.44	233	115	47	2896	11873	1100	-43.3	45.7	-61.5	1373	99.1	-14	505	20.8	-60.5
	101-0072-5		M19	-15.8	-24.3	-32.8	-19.8	70	94.9	20.9	4.42	-17.2	25.3	-10.1	-30.2	-15.3	9.51	-52.9	46	-35.7	-15	-66.6	-33	-4.88	-53.9	-40	-7.41	-23.8	56.7	-13.1	-35.1	-7.45	-95.7	1.73	239	111	55.5	2680	11007	976	-28.4	68.3	-74.6	1278	102	-13.8	529	18.1	-63
	101-0072-5		M24	71.5	22.4	11.4	117	91.6	67.2	81	94.1	74.4	138	53.3	14.5	25.3	66.6	-13.3	143	2.65	19.8	-4.65	14.1	20.5	-8.77	15.2	39.5	23.1	136	11.5	21.3	37	-159	-167	139	-49.7	-261	2102	8647	1121	-146	-99.9	-274	1247	47.7	-119	440	-29.1	-190
	101-0072-5		M36	-13.7	-34.6	-35.7	-25.4	41.1	100	26.6	10.4	-18.7	45.6	-29.8	-26.2	-16.9	1.9	-57.8	72.9	-40.4	-23.5	-101	-37.5	-11.3	-58.5	-47.4	-17	-23.4	47.2	-7.72	-26	-24.7	-119	5.96	194	102	43.3	3362	8210	776	-12.5	60.5	-38.6	842	93.2	-27.7	582	16.5	-71.8
	101-0073-3	NO	M0	-13	-14.3	-27.4	-28.6	73.6	156	45.4	18.7	-27.3	70.5	13	-18.9	-0.212	31.9	-41	114	-21.1	-7.66	-67	-23.2	4.12	-35.1	-31.5	-2.85	-7.21	93	3.92	-3.42	-0.739	-100	7.82	220	87.7	16.3	1843	10112	1097	-36.5	5.33	-81.1	904	156	8.16	574	20.7	-83.8
	101-0073-3		M1	-12.4	-19.4	-29.7	-24.6	103	150	52.4	13.7	-37.2	79	7.23	-26.8	-8.48	5.15	-49.3	111	-27.3	-14.7	-69.5	-29.4	0.817	-43.6	-31.1	-11.7	-16	115	5.3	-11.1	-15.7	-86	9.3	293	92.4	-10.8	2405	13512	1125	-10.3	22.9	-102	963	166	7.15	470	9.17	-119
	101-0073-3		M6	28.8	5.32	1.18	62.9	76.2	-23.6	53.2	81.1	54.4	165	-8.07	3.15	-0.313	18.7	-15.9	212	-12.8	4.37	-41.9	-1.67	11.4	-15	-12	2.54	6.71	275	33.8	-6.38	-15.4	-60.1	-81	298	25.8	-138	1856	10478	1111	-58.9	-37	-142	884	143	-32.7	360	6.46	-145
	101-0073-3		M18	-3.32	-6.98	-27.6	-14.4	103	135	26.7	26.7	-19.4	80.2	-14.1	-19.7	-5.69	9	-44	109	-28	-11.7	-56.8	-27.6	1.68	-36.1	-25.3	-7.43	-9.61	119	-1.99	-4.81	-1.59	-89.7	-13.2	262	84.7	3.26	1807	10330	870	-80.5	-1.13	-101	1003	134	-0.922	429	18	-113
	101-0073-3		M19	-5.08	-11.1	-29	-9.58	101	150	29.9	16.4	-9.28	74	9.2	-26.1	-3.11	8.15	-50.8	90.9	-23.6	-9.65	-62.7	-27.7	2.76	-38.9	-26.7	-6.93	-10.9	120	-1.98	-8.94	-2.35	-77.1	-4.42	216	91.5	-18.1	2486	10080	869	-50.7	24.6	-140	1066	140	-2.18	467	15.3	-111
	101-0073-3		M24	51.9	27.1	11.9	100	105	42.7	49.5	125	62.9	272	-14.3	12.7	18.6	39.9	-9.07	244	-1.77	17.6	-3.03	5.27	18.8	-5	4.02	11.2	19.8	223	34.4	14.2	11.7	-41.8	-140	206	-17.5	-239	2151	9369	769	-133	-89.8	-184	607	107	-68.9	354	-7.13	-207
	101-0073-3		M36	21.4	22.8	-13.5	15.9	144	164	62.7	45.7	-8.1	171	33.6	-21.5	17.2	43.6	-35.1	157	0.0526	2.27	-34.2	-12.2	16.1	-24.9	-19.8	2.55	-0.147	99.4	-1.59	4.89	10.3	-53.5	5.15	253	94.8	3.58	3277	16938	1376	-88.7	23	-109	1311	128	-8.3	411	17.7	-114
	101-0074-1	YES	M0	0.436	-10.9	-24.1	-5.78	72.7	205	78.6	22.4	-14.3	32.2	-11.3	-17.6	3.37	6.23	-36.4	95.5	-16.4	-9.95	-90.9	-27.6	3.07	-50.4	-29.8	-14.4	-28.8	74.4	7.75	-22.3	5.97	-155	-34.9	305	88.6	-15	2111	6355	885	-34.9	-43.9	-106	883	75.3	-41.8	568	-41.5	-60.8
	101-0074-1		M1	-3.55	-22.9	-25.4	-6.92	41.6	212	73.8	21.8	-17.5	55.8	-12.3	-20.4	2.07	21.7	-40.1	82.3	-24.5	-10.6	-110	-31.3	-0.459	-55.4	-35.8	-15.5	-33.4	86.7	12	-23.9	-6.33	-151	-32.8	298	87.4	-13.6	2645	6443	975	-38.2	-47.5	-120	1372	42.7	-49.9	720	-44	-52.3
	101-0074-1		M18	-0.0543	-10	-22.6	13.4	57.5	194	44.5	19.5	-12	41.4	3.75	-16.4	1.89	8	-37.6	85.1	-21.8	-11.7	-99	-27.6	2.51	-49.8	-33.2	-15	-30.1	81.7	20.4	-30	-31.7	-101	-25.7	301	81.4	-13.6	2559	6639	601	-36.5	-40.2	-47.7	1084	47.4	-43.3	447	-41.4	-59.4
	101-0074-1		M19	-10.5	-11.5	-25.4	-0.571	108	199	37.4	14.9	-23	55.6	-29.4	-20.4	-0.598	10.2	-40.7	69.1	-19	-10.6	-99.6	-28.6	-1.62	-50.9	-30.2	-14.5	-25.8	54.4	-8.22	-17.6	-6.1	-83.1	-11.3	302	97.9	6.56	1937	6455	817	-31.5	-50.3	-135	898	63.2	-34.1	566	-35.9	-70.8
	101-0074-1		M24	78.3	37.6	17.5	133	173	125	69.3	74.9	68.1	129	17.1	17	30.3	42.4	15.7	211	23.4	26	-42.1	10.2	13.9	-8.01	4.31	19.8	7.45	162	40.8	9.49	28.9	-157	-214	270	-28.2	-295	1789	5417	1278	-175	-200	-284	825	5.69	-142	401	-128	-228
	101-0074-1		M36	-5.17	-16.5	-25.8	-10.3	105	175	80.1	5.15	-18.3	44.7	22	-22.9	4.17	22.2	-39.3	82.6	-17.5	-11.6	-99.1	-30.1	1.55	-55.2	-35.6	-9.85	-22.1	88.4	20.3	-5.29	14.5	-149	-24.4	225	99.8	-1.37	2925	4671	733	-39.3	-58.5	-113	942	37.1	-43	658	-48.3	-65
[truncated: 644 more columns]
