# Supplementary material for: Improved VSV-Ebola-GP booster vaccination approach promotes antibody affinity maturation and durable anti-Ebola immunity in humans
Source: Nat Immunol. 2026 Mar 19;27(5):1053–65. doi: 10.1038/s41590-026-02459-w (PMC13132720; doi:10.1038/s41590-026-02459-w)
Supplement: Supplementary file 11 — All source data. [file 41590_2026_2459_MOESM11_ESM.xlsx]

## Sheet: Extended Figure 5
		Frequencies of EBOV-GP+ B cells within clusters at timepoints M1 and M19
		C5		C9		C10		C15		C21
	Participant	M1	M19	M1	M19	M1	M19	M1	M19	M1	M19
	101-0002-2	0	0	0	0	0	0	0	0	0	0
	101-0004-8	0.0119534	0	0.0167348	0.00323258	0.0310789	0	0.00478137	0	0	0.00323258
	101-0007-1	0	0	0	0	0.0048282	0	0.0016094	0.00429178	0	0.0014306
	101-0009-7	0.0115047	0	0.00536884	0	0.033747	0.00202644	0.00613582	0.00405288	0	0.00202644
	101-0012-1	0.00833785	0	0.0145912	0	0.0291825	0.0045159	0.0145912	0.00903179	0	0.00677384
	101-0028-7	0.00430533	0	0	0	0	0	0	0	0	0
	101-0052-7	0.00943663	0	0.0110094	0.00720506	0.139977	0.0267616	0.0125822	0.00617576	0	0.00308788
	101-0056-8	0	0	0.00625052	0.00529885	0.0375031	0	0.00416701	0	0	0
	101-0061-8	0	0	0.0016547	0	0.0033094	0	0.0033094	0	0.00496409	0.0142248
	101-0072-5	0.00218249	0	0.00145499	0	0.00290998	0.000638447	0.00145499	0.000638447	0.000727495	0.00446913
	101-0074-1	0.0063842	0	0	0	0.00425613	0.00286788	0.00425613	0	0	0.0114715
