# Supplementary material for: Improved VSV-Ebola-GP booster vaccination approach promotes antibody affinity maturation and durable anti-Ebola immunity in humans
Source: Nat Immunol. 2026 Mar 19;27(5):1053–65. doi: 10.1038/s41590-026-02459-w (PMC13132720; doi:10.1038/s41590-026-02459-w)
Supplement: Supplementary file 12 — All source data. [file 41590_2026_2459_MOESM12_ESM.xlsx]

## Sheet: Extended Figure 6
A
Sample	M0	M1	M18	M19	M36
22	0.1	0.1	0.1	3063.5	874.5
48	0.1	0.1	0.1	0.1	0.1
71	0.1	0.1	0.1	0.1	0.1
97	0.1	0.1	0.1	0.1	0.1
113	0.1	0.1	0.1	0.1	0.1
121	0.1	0.1	0.1	0.1	0.1
154	0.1	0.1	0.1	11121	6134.8
170	0.1	0.1	0.1	2111.3	0.1
196	0.1	0.1	0.1	3303
26	0.1	0.1	0.1	2478.5	1393
125	0.1	0.1	0.1	4294.5	0.1
216	0.1	0.1	0.1	1791.5	0.1
27	0.1	0.1	0.1	0.1	0.1
50	0.1	0.1	0.1	402	222
100	0.1	0.1	0.1		0.1
B
Sample	M0	M1	M18	M19	M36
14	0.1	0.1	0.1	0.1	0.1
89	0.1	0.1	0.1	0.1	0.1
105	0.1	0.1	0.1	0.1	0.1
147	0.1	0.1	0.1	0.1	0.1
162	0.1	0.1	0.1	0.1	0.1
204	0.1	0.1	0.1	0.1	0.1
18	0.1	0.1	0.1	0.1	0.1
34	0.1	1204	5.55	0.1	0.1
59	0.1	0.1	0.1	0.1	0.1
75	0.1	17.8	0.1	0.1	0.1
91	0.1	0.1	0.1	0.1	0.1
141	0.1	0.1	0.1	0.1	0.1
158	149.5	270.5	263.5	197	182.5
166	0.1	0.1	0.1	0.1	0.1
180	0.1	854.8	0.1	0.1	0.1
224	0.1	0.1	0.1	0.1	0.1
240	0.1	0.1	0.1	0.1	0.1
19	0.1	0.1	0.1	0.1	0.1
35	0.1	0.1	0.1	0.1	0.1
43	0.1	0.1	0.1	0.1	0.1
68	0.1	0.1	0.1	0.1	0.1
84	0.1	0.1	0.1	0.1	0.1
92	0.1	0.1	0.1	0.1	0.1
C
Sample	M0	M1	M18	M19	M36
22	0.1	0.1	0.1	1905	723
48	0.1	0.1	0.1	0.1	0.1
71	0.1	0.1	0.1	282	80.8
97	0.1	0.1	0.1	0.1	0.1
113	0.1	0.1	0.1	0.1	0.1
121	0.1	0.1	0.1	0.1	0.1
154	0.1	0.1	0.1	3166	631.5
170	0.1	0.1	0.1	781	0.1
196	0.1	0.1	0.1	3726
26	0.1	0.1	15.55	730	263.25
125	0.1	0.1	0.1	572	0.1
216	0.1	0.1	0.1	471	0.1
27	0.1	0.1	0.1	0.1	0.1
50	0.1	0.1	0.1	1813.5	1165.5
100	0.1	0.1	0.1		0.1
D
Sample	M0	M1	M18	M19	M36
14	0.1	0.1	0.1	0.1	0.1
89	0.1	0.1	0.1	0.1	0.1
105	0.1	0.1	0.1	0.1	0.1
147	0.1	0.1	0.1	0.1	0.1
162	0.1	0.1	0.1	0.1	0.1
204	0.1	0.1	0.1	0.1	0.1
18	0.1	0.1	0.1	0.1	0.1
34	0.1	1343.5	0.1	0.1	0.1
59	0.1	0.1	0.1	0.1	0.1
75	0.1	0.1	0.1	0.1	0.1
91	0.1	0.1	0.1	0.1	0.1
141	0.1	0.1	0.1	0.1	0.1
158	258	347.5	208.5	281.5	280
166	0.1	0.1	0.1	0.1	0.1
180	0.1	614.5	0.1	0.1	0.1
224	0.1	0.1	0.1	0.1	0.1
240	0.1	0.1	0.1	0.1	0.1
19	0.1	0.1	0.1	0.1	0.1
35	0.1	0.1	0.1	0.1	0.1
43	0.1	0.1	0.1	0.1	0.1
68	0.1	0.1	0.1	0.1	0.1
84	0.1	0.1	0.1	0.1	0.1
92	0.1	0.1	0.1	0.1	0.1
E
Sample	M0	M1	M18	M19	M36
22	0.1	0.1	0.1	205	89.5
48	0.1	0.1	0.1	0.1	0.1
71	0.1	0.1	0.1	0.1	0.1
97	0.1	0.1	0.1	0.1	0.1
113	0.1	131	0.1	0.1	0.1
121	0.1	0.1	0.1	0.1	0.1
154	0.1	0.1	0.1	663.5	231
170	0.1	0.1	0.1	518.5	6.55
196	0.1	0.1	320.05	1001
125	0.1	0.1	0.1	110.8	30.05
216	0.1	0.1	0.1	6.3	0.1
27	0.1	0.1	0.1	0.1	0.1
50	0.1	0.1	0.1	381	188
100	0.1	0.1	0.1		0.1
F
Sample	M0	M1	M18	M19	M36
14	0.1	0.1	0.1	0.1	0.1
89	0.1	0.1	0.1	0.1	0.1
105	0.1	0.1	0.1	0.1	0.1
147	0.1	0.1	0.1	0.1	0.1
162	0.1	0.1	0.1	0.1	0.1
204	0.1	0.1	0.1	0.1	0.1
18	0.1	0.1	0.1	0.1	0.1
34	0.1	186	0.1	0.1	0.1
59	0.55	0.1	0.1	0.1	0.1
75	0.1	0.1	0.1	0.1	0.1
91	0.1	0.1	0.1	0.1	0.1
141	0.1	0.1	0.1	0.1	0.1
158	0.1	0.1	0.1	0.1	0.1
166	0.1	0.1	0.1	0.1	0.1
180	0.1	64.5	0.1	0.1	0.1
224	0.1	96.3	0.1	0.1	0.1
240	0.1	0.1	0.1	0.1	0.1
19	0.1	0.1	0.1	0.1	3.3
35	0.1	0.1	0.1	0.1	0.1
43	0.1	0.1	0.1	0.1	0.1
68	0.1	0.1	0.1	0.1	50.8
84	0.1	0.1	0.1	0.1	0.1
92	0.1	0.1	0.1	0.1	0.1
G
Sample	M0	M1	M18	M19	M36
22	0.1	0.1	0.1	6753.5	3478.5
48	0.1	0.1	0.1	0.1	0.1
71	0.1	0.1	0.1	0.1	0.1
97	0.1	0.1	0.1	0.1	0.1
113	0.1	0.1	0.1	0.1	0.1
121	0.1	4314.05	0.1	2739.55	0.1
154	0.1	0.1	0.1	5726.5	6551.8
170	0.1	0.1	0.1	8839.55	0.1
196	0.1	33	0.1	4992.5
26	0.1	513.8	0.1	3012	550.05
125	0.1	0.1	0.1	2662	0.1
216	0.1	606.55	450.55	7545.5	2852
27	0.1	0.1	0.1	0.1	0.1
50	0.1	0.1	0.1	0.1	0.1
100	0.1	0.1	0.1		0.1
H
Sample	M0	M1	M18	M19	M36
14	0.1	0.1	0.1	0.1	0.1
55	0.1	0.1	2988	0.1	2382.5
89	12.8	13.3	0.1	0.1	0.1
105	0.1	0.1	0.1	0.1	0.1
147	0.1	0.1	0.1	0.1	0.1
162	0.1	0.1	0.1	0.1	0.1
204	0.1	9885.05	0.1	0.1	0.1
18	0.1	0.1	0.1	0.1	0.1
34	0.1	1256	0.1	0.1	0.1
59	0.1	70.8	0.1	0.1	0.1
75	0.1	0.1	0.1	0.1	0.1
141	0.1	71.8	0.1	0.1	0.1
158	68.05	150	91	0.1	0.1
166	0.1	0.1	0.1	0.1	0.1
180	1566.55	9777.5	2273.55	2128	0.1
224	0.1	0.1	0.1	0.1	0.1
240	0.1	165.05	25.55	0.1	0.1
19	0.1	0.1	0.1	0.1	0.1
35	0.1	0.1	0.1	0.1	0.1
43	0.1	0.1	0.1	0.1	0.1
68	0.1	0.1	0.1	0.1	0.1
84	0.1	0.1	0.1	0.1	0.1
92	0.1	461.3	0.1	0.1	0.1
