# Supplementary material for: Improved VSV-Ebola-GP booster vaccination approach promotes antibody affinity maturation and durable anti-Ebola immunity in humans
Source: Nat Immunol. 2026 Mar 19;27(5):1053–65. doi: 10.1038/s41590-026-02459-w (PMC13132720; doi:10.1038/s41590-026-02459-w)
Supplement: Supplementary file 13 — All source data. [file 41590_2026_2459_MOESM13_ESM.xlsx]

## Sheet: Extended Figure 7
A					B					C					D					E					F
	FcgRI 1:100	Prime-Boost	No Boost			FcgRI	Prime-Boost	No Boost			FcgRIIA	Prime-Boost	No Boost			FcgRIIA	Prime-Boost	No Boost			FcgRIIIA	Prime-Boost	No Boost			FcgRIIIA	Prime-Boost	No Boost
Prime Boost					Prime Boost					Prime Boost					Prime Boost					Prime Boost					Prime Boost
22	1184.5	5970			22	1184.5	262			22	0.1*	5970			22	0.1*	262			22	442	5970			22	442	262
22	20442	11625			22	20442	588.5			22	3063.5	11625			22	3063.5	588.5			22	24124.5	11625			22	24124.5	588.5
48	0.1*	1900			48	0.1*	511.6			48	0.1*	1900			48	0.1*	511.6			48	0.1*	1900			48	0.1*	511.6
48	0.1*	3675			48	0.1*	0.1			48	0.1*	3675			48	0.1*	0.1			48	664	3675			48	664	0.1
71	0.1*	3455			71	0.1*	0.1			71	0.1*	3455			71	0.1*	0.1			71	0.1*	3455			71	0.1*	0.1
71	0.1*	24655			71	0.1*	961.5			71	0.1*	24655			71	0.1*	961.5			71	8988	24655			71	8988	961.5
097		1285			097		170			097	0.1*	1285			097	0.1*	170			097	0.1*	1285			097	0.1*	170
097		6090			097		413			097	0.1*	6090			097	0.1*	413			097	7331.5	6090			097	7331.5	413
113	4587	6540			113	4587	278.5			113	0.1*	6540			113	0.1*	278.5			113	4891.5	6540			113	4891.5	278.5
113	2500	7990			113	2500	100			113	0.1*	7990			113	0.1*	100			113	3053.5	7990			113	3053.5	100
121	0.1*	380			121	0.1*	32.1			121	0.1*	380			121	0.1*	32.1			121	0.1*	380			121	0.1*	32.1
121	2216	5255			121	2216	533.5			121	0.1*	5255			121	0.1*	533.5			121	1806	5255			121	1806	533.5
154		3120			154		200			154	0.1*	3120			154	0.1*	200			154	0.1*	3120			154	0.1*	200
154		18255			154		2161			154	11121	18255			154	11121	2161			154	24743.5	18255			154	24743.5	2161
170	0.1*	885			170	0.1*	0.1			170	0.1*	885			170	0.1*	0.1			170	0.1*	885			170	0.1*	0.1
170	0.1*	2125			170	0.1*	909.5			170	2111.3	2125			170	2111.3	909.5			170	0.1*	2125			170	0.1*	909.5
196	1090	2440			196	1090	230.5			196	0.1*	2440			196	0.1*	230.5			196	1530.5	2440			196	1530.5	230.5
196	14627.5	8935			196	14627.5	944			196	3303	8935			196	3303	944			196	17690	8935			196	17690	944
26	115.55	0.1			26	115.55	0.1			26	0.1*	0.1			26	0.1*	0.1			26	0.1*	0.1			26	0.1*	0.1
26	12027	1035			26	12027	263.5			26	2478.5	1035			26	2478.5	263.5			26	5591.25	1035			26	5591.25	263.5
125	0.1*	3715			125	0.1*	363.5			125	0.1*	3715			125	0.1*	363.5			125	0.1*	3715			125	0.1*	363.5
125	7350	4450			125	7350	746.5			125	4294.5	4450			125	4294.5	746.5			125	0.1*	4450			125	0.1*	746.5
216	0.1*	3285			216	0.1*	313.5			216	0.1*	3285			216	0.1*	313.5			216	0.1*	3285			216	0.1*	313.5
216	5025.5	4610			216	5025.5	1797.5			216	1791.5	4610			216	1791.5	1797.5			216	5664.5	4610			216	5664.5	1797.5
027	0.1*	1930			027	0.1*	147.1			027	0.1*	1930			027	0.1*	147.1			027	0.1*	1930			027	0.1*	147.1
027	55.5	4545			027	55.5	2727.5			027	0.1*	4545			027	0.1*	2727.5			027	222.5	4545			027	222.5	2727.5
050	0.1*	1977.5			050	0.1*				050	0.1*	1977.5			050	0.1*				050	0.1*	1977.5			050	0.1*
050	5963.5				050	5963.5	295.5			050	402				050	402	295.5			050	4690				050	4690	295.5
100	0.1*	1049			100	0.1*	89.5			100	0.1*	1049			100	0.1*	89.5			100	0.1*	1049			100	0.1*	89.5
100		5233			100		1154.5			100		5233			100		1154.5			100		5233			100		1154.5
14	83.8		1785		14	83.8		0.1		14	0.1*		1785		14	0.1*		0.1		14	0.1*		1785		14	0.1*		0.1
14	24.55		1640		14	24.55		11.6		14	0.1*		1640		14	0.1*		11.6		14	5.55		1640		14	5.55		11.6
55			2135		55			0.1		55			2135		55			0.1		55			2135		55			0.1
55			1490		55			52		55			1490		55			52		55			1490		55			52
89	0.1*		580		89	0.1*		39		89	0.1*		580		89	0.1*		39		89	0.1*		580		89	0.1*		39
89	0.1*		0.1		89	0.1*		177		89	0.1*		0.1		89	0.1*		177		89	747		0.1		89	747		177
105	0.1*		0.1		105	0.1*		0.1		105	0.1*		0.1		105	0.1*		0.1		105	0.1*		0.1		105	0.1*		0.1
105	0.1*		0.1		105	0.1*		0.1		105	0.1*		0.1		105	0.1*		0.1		105	0.1*		0.1		105	0.1*		0.1
147			3515		147			95.1		147	0.1*		3515		147	0.1*		95.1		147	0.1*		3515		147	0.1*		95.1
147			3975		147			476.5		147	0.1*		3975		147	0.1*		476.5		147	1701.5		3975		147	1701.5		476.5
162	0.1*		1280		162	0.1*		250		162	0.1*		1280		162	0.1*		250		162	46.05		1280		162	46.05		250
162	1751		4090		162	1751		318.5		162	0.1*		4090		162	0.1*		318.5		162	1166		4090		162	1166		318.5
204	0.1*		475		204	0.1*		102.1		204	0.1*		475		204	0.1*		102.1		204	0.1*		475		204	0.1*		102.1
204	0.1*		0.1		204	0.1*		33.6		204	0.1*		0.1		204	0.1*		33.6		204	0.1*		0.1		204	0.1*		33.6
18	0.1*		335.1		18	0.1*		235		18	0.1*		335.1		18	0.1*		235		18	0.1*		335.1		18	0.1*		235
18	0.1*		1185		18	0.1*		237		18	0.1*		1185		18	0.1*		237		18	0.1*		1185		18	0.1*		237
34	10300.5		0.1		34	10300.5		186.5		34	1204		0.1		34	1204		186.5		34	150		0.1		34	150		186.5
34	2439.5		2995		34	2439.5		205		34	0.1*		2995		34	0.1*		205		34	16		2995		34	16		205
59	55.55		295.1		59	55.55		0.1		59	0.1*		295.1		59	0.1*		0.1		59	141.5		295.1		59	141.5		0.1
59	0.1*		1225.1		59	0.1*		0.1		59	0.1*		1225.1		59	0.1*		0.1		59	0.1*		1225.1		59	0.1*		0.1
75	3776		1965		75	3776		191.6		75	17.8		1965		75	17.8		191.6		75	1306.5		1965		75	1306.5		191.6
75	1248		3325		75	1248		103.5		75	0.1*		3325		75	0.1*		103.5		75	218.5		3325		75	218.5		103.5
91	0.1*		0.1		91	0.1*		58.1		91	0.1*		0.1		91	0.1*		58.1		91	0.1*		0.1		91	0.1*		58.1
91	0.1*		400.1		91	0.1*		805		91	0.1*		400.1		91	0.1*		805		91	0.1*		400.1		91	0.1*		805
141	3593.5		375.1		141	3593.5		240		141	0.1*		375.1		141	0.1*		240		141	1144.5		375.1		141	1144.5		240
141	765		910.1		141	765		711.5		141	0.1*		910.1		141	0.1*		711.5		141	61.05		910.1		141	61.05		711.5
158	2683.5		1010		158	2683.5		218.5		158	222		1010		158	222		218.5		158	1029.3		1010		158	1029.3		218.5
158	2608.5		2575		158	2608.5		213.5		158	197		2575		158	197		213.5		158	1812.8		2575		158	1812.8		213.5
166	0.1*		1005		166	0.1*		63.1		166	0.1*		1005		166	0.1*		63.1		166	0.1*		1005		166	0.1*		63.1
166	0.1*		130		166	0.1*		369.5		166	0.1*		130		166	0.1*		369.5		166	0.1*		130		166	0.1*		369.5
224	0.1*		1220		224	0.1*		121.5		224	0.1*		1220		224	0.1*		121.5		224	0.1*		1220		224	0.1*		121.5
224	128.8		2200		224	128.8		377		224	0.1*		2200		224	0.1*		377		224	0.1*		2200		224	0.1*		377
240	1849.5		2470		240	1849.5		90.5		240	0.1*		2470		240	0.1*		90.5		240	1192.5		2470		240	1192.5		90.5
240	0.1*		580.1		240	0.1*		119		240	0.1*		580.1		240	0.1*		119		240	0.1*		580.1		240	0.1*		119
19	0.1*		120.1		19	0.1*		171.5		19	0.1*		120.1		19	0.1*		171.5		19	0.1*		120.1		19	0.1*		171.5
19	1247		2425		19	1247		238		19	0.1*		2425		19	0.1*		238		19	560.5		2425		19	560.5		238
35	0.1*		0.1		35	0.1*		231.5		35	0.1*		0.1		35	0.1*		231.5		35	0.1*		0.1		35	0.1*		231.5
35	0.1*		0.1		35	0.1*		165		35	0.1*		0.1		35	0.1*		165		35	0.1*		0.1		35	0.1*		165
043	0.1*		1133.5		043	0.1*		67.1		043	0.1*		1133.5		043	0.1*		67.1		043	0.1*		1133.5		043	0.1*		67.1
043	0.1*		1184		043	0.1*		92.1		043	0.1*		1184		043	0.1*		92.1		043	0.1*		1184		043	0.1*		92.1
68	0.1*		1625.5		68	0.1*		79.5		68	0.1*		1625.5		68	0.1*		79.5		68	0.1*		1625.5		68	0.1*		79.5
68	0.1*		813		68	0.1*		0.1		68	0.1*		813		68	0.1*		0.1		68	0.1*		813		68	0.1*		0.1
84	0.1*		1398.5		84	0.1*		118.6		84	0.1*		1398.5		84	0.1*		118.6		84	0.1*		1398.5		84	0.1*		118.6
84	0.1*		0.1		84	0.1*		216.5		84	0.1*		0.1		84	0.1*		216.5		84	548.5		0.1		84	548.5		216.5
092	0.1*		1483		092	0.1*		21.6		092	0.1*		1483		092	0.1*		21.6		092	0.1*		1483		092	0.1*		21.6
092	0.1*		1221		092	0.1*		31.6		092	0.1*		1221		092	0.1*		31.6		092	0.1*		1221		092	0.1*		31.6
